# Supplementary material for: Neomorphic DNA-binding enables tumor-specific therapeutic gene expression in fusion-addicted childhood sarcoma
Source: Mol Cancer. 2022 Oct 13;21:199. doi: 10.1186/s12943-022-01641-6 (PMC9558418; doi:10.1186/s12943-022-01641-6)
Supplement: Supplementary file 2 — Additional file 2: Additional Tables 1-5. [file 12943_2022_1641_MOESM2_ESM.xlsx]

## Sheet: Add. Table 1 - EF1-bound GGAA-m
Additional Table 1: EF1-bound GGAA-msats in direct proximity to TSS
PeakID (cmd=annotatePeaks.pl msat_peaks.bed hg38)	Chr	Start	End	Strand	Peak Score	Focus Ratio/Region Size	Annotation	Detailed Annotation	Distance to TSS	Nearest PromoterID	Entrez ID	Nearest Unigene	Nearest Refseq	Nearest Ensembl	Gene Name	Gene Alias	Gene Description	Gene Type
1-230	chr13	46388343	46388568	+	793	NA	promoter-TSS (NM_001286766)	promoter-TSS (NM_001286766)	-955	NM_001286766	80183	Hs.98117	NM_025113	ENSG00000102445	RUBCNL	C13orf18|KIAA0226L|PACER	rubicon like autophagy enhancer	protein-coding
1-318	chr16	23181598	23182017	+	790	NA	promoter-TSS (NM_001039)	promoter-TSS (NM_001039)	-938	NM_001039	6340	Hs.371727	NM_001039	ENSG00000166828	SCNN1G	BESC3|ENaCg|ENaCgamma|LDLS2|PHA1|SCNEG	sodium channel epithelial 1 gamma subunit	protein-coding
1-162	chr11	110354766	110355118	+	1000	NA	promoter-TSS (NR_135100)	promoter-TSS (NR_135100)	-172	NR_135100	105369486	Hs.611557	NR_135100		LINC02732	-	long intergenic non-protein coding RNA 2732	ncRNA
1-855	chr7	122303400	122303819	+	986	NA	promoter-TSS (NR_036484)	promoter-TSS (NR_036484)	-49	NR_036484	154860	Hs.664204	NR_036484	ENSG00000230316	FEZF1-AS1	-	FEZF1 antisense RNA 1	ncRNA

## Sheet: Add. Table 2 - Genes significan
Additional Table 2: Genes significantly overexpressed in Ewing compared to any of 70 normal tissue types
symbol	logFC	AveExpr	t	P.Value	adj.P.Val
PAX7	5.55393	4.57533	44.0002	5.4162e-228	1.07354e-223
JAKMIP2	4.69941	4.69884	26.1531	3.1218e-113	1.54693e-109
PCDH8	6.86287	4.02322	23.4624	6.5922e-96	2.61328e-92
RBM11	6.13791	3.94096	23.4433	8.71686e-96	2.87962e-92
HS3ST4	4.54193	5.14743	22.1863	7.61555e-88	2.1564e-84
DKK2	6.47438	4.29975	20.5428	1.15508e-77	2.54387e-74
LIPI	5.37671	3.35268	20.173	2.06804e-75	4.09906e-72
CCDC171	4.01565	3.51869	19.7734	5.39946e-73	9.72933e-70
NR0B1	4.68501	4.67419	16.6568	6.8971e-55	6.50988e-52
HOTAIR	4.41938	3.39517	16.3102	5.71788e-53	4.92757e-50
CNMD	3.76606	4.93665	15.2631	2.60887e-47	1.56698e-44
LOXHD1	3.68892	4.74786	14.9926	6.96692e-46	4.06151e-43
CLEC11A	3.6025	6.2417	14.9154	1.76617e-45	9.72426e-43
PGLYRP2	3.67888	4.67243	14.6948	2.48789e-44	1.26442e-41
GLCE	4.35002	5.66434	14.3796	1.0438e-42	4.7021e-40
SIAH3	3.64994	3.51814	14.2514	4.70765e-42	1.98533e-39
SOX11	4.71385	4.14225	14.0334	5.96986e-41	2.41487e-38
SUGT1-DT	3.55034	4.45025	13.6977	2.84393e-39	1.04388e-36
POU4F2	4.50518	3.70279	13.6836	3.34126e-39	1.20413e-36
ZDHHC21	2.90992	4.92013	12.5934	6.06684e-34	1.54168e-31
ADGRG2	5.09718	5.02457	12.5844	6.6841e-34	1.67703e-31
CD99P1	3.29116	6.28613	12.0128	2.88594e-31	6.72967e-29
ARTN	2.52978	5.18382	11.4109	1.38206e-28	2.38207e-26
SLC17A8	3.45218	3.09916	11.2645	5.98271e-28	9.64092e-26
KDSR	3.40388	6.57268	11.0138	7.12629e-27	1.05411e-24
CYP26B1	3.18574	5.65407	10.8504	3.50443e-26	4.96153e-24
BDP1	2.92688	6.05051	10.4897	1.10426e-24	1.43056e-22
TDRD3	2.53268	6.29969	10.2562	9.82524e-24	1.11072e-21
CHD3	2.41244	7.48059	10.1243	3.32156e-23	3.6174e-21
FCGRT	2.71172	8.65637	10.0526	6.41143e-23	6.86924e-21
LOC101929759	2.36978	4.20378	10.0197	8.65561e-23	9.2238e-21
LPAR4	2.22621	3.58472	9.93203	1.9184e-22	2.02259e-20
FAT4	3.2174	6.06042	9.65396	2.31156e-21	2.235e-19
QRFPR	2.69921	3.6388	8.73569	5.72401e-18	3.93943e-16
ADRB3	2.15093	5.10697	7.94772	2.79574e-15	1.39935e-13
GLG1	1.87769	8.99222	6.4801	7.4927e-11	2.32414e-09

## Sheet: Add. Table 3 - Immunoreactive s
Additional Table 3: Immunoreactive scoring of Anti-GPR64-stained normal tissues
Tissue	IRS (Scorer A)	IRS (Scorer B)	Mean IRS of Scorer A and Scorer B
Adrenal gland	1	2	1.5
Appendix vermiformis	0	0	0
Bone marrow	2	3	2.5
Epididymis	12	12	12
Esophagus	0	0	0
Fat tissue	0	0	0
Gall bladder	0	0	0
Heart	0	1	0.5
Intestine	0	0	0
Kidney	0	0	0
Liver	0	0	0
Lung	0	0	0
Lymph node	1	2	1.5
Ovary	0	1	0.5
Pancreas	0	2	1
Parotis	0	0	0
Peripheral nerve	0	0	0
Placenta	1	2	1.5
Prostate	0	0	0
Skeletal muscle	0	0	0
Skin	0	0	0
Spleen	0	0	0
Stomach	0	0	0
Testis	0	0	0
Thymus	0	1	0.5
Thyroid	0	0	0
Tonsil	1	2	1.5
Uterine tube	1	2	1.5
Uterus	0	0	0

## Sheet: Add. Table 4 - Oligonucleotide 
Additional Table 4: Oligonucleotide sequences
Category	Name	Sequence (5’-3’)
qPCR	1225_RPLP0_F2	GAAACTCTGCATTCTCGCTTC
qPCR	1225_RPLP0_R2	GGTGTAATCCGTCTCCACAG
qPCR	Act_new_FW	GACTCATCGTACTCCTGCTTGCT
qPCR	Actb_new_RV	GAGAGCTCACCATTCACCATCTT
qPCR	EF1_743forEWS_F	GCCAAGCTCCAAGTCAATATAGC
qPCR	EF2_852forFLI1_F	GAGGCCAGAATTCATGTTATTGC
qPCR	qPCR_HSVTK_FW	GCAGAAAATGCCCACGCTAC
qPCR	qPCR_HSVTK_RV	CCAGTAAGTCATCGGCTCGG
qPCR	qPCR_WPRE_FW	CCTTTCCGGGACTTTGCGTTT
qPCR	qPCR_WPRE_RV	GCAGAATCCAGGTGGCAACA
guideRNA	gRNA_luc1	ACAACCGCGAAAAAGTTGCG
HDR template	Msat_25	TTTATCGATACCGGTACGGGGAAAATTAATTAAACAACCGCGAAAAAGTTGGAAGGAAGGAAGGAAGGAAGGAAGGAAGGAAGGAAGGAAGGAAGGAAGGAAGGAAGGAAGGAAGGAAGGAAGGAAGGAAGGAAGGAAGGAAGGAAGGAAGCGTGGTCTAGAGGGTATATAATGGGGGCCACTACTCTACTACCAGAAAG
primer for cloning / sanger	3'-LTR_FW	TAGATCATAATCAGCCATACCAC
primer for cloning / sanger	3'-LTR_OE_FW	CTGTACAAGTAATAGATCATAATCAGCCATACCAC
primer for cloning / sanger	3'-LTR_RV	AAAGCCTAGGCCTCCAA
primer for cloning / sanger	3'LTR_AvrII_RV	GTACGTCCCCTAGGCCTCC
primer for cloning / sanger	3'LTR_NsiI_FW	TAATATGCATCATAATCAGCCATACCACATTTGT
primer for cloning / sanger	AgeI_alc_FW	ATTAACCGGTCCTGCAGGATGGAGAATG
primer for cloning / sanger	AgeI_XbaI_Insert_FW	CCGGTACGGGGAAAATTAATTAACATCCACTATGATCGATT
primer for cloning / sanger	AgeI_XbaI_Insert_RV	CTAGAATCGATCATAGTGGATGTTAATTAATTTTCCCCGTA
primer for cloning / sanger	BamHI_luc_FW	ATTAGGATCCGCCACCATGGAAGACGCC
primer for cloning / sanger	CRISPR_Screen_FW	CGGATCTCGACGGTATCGGT
primer for cloning / sanger	EGFRT_SalI_RV	GATTGTCGACTCACATGAAGAGGCCGATCC
primer for cloning / sanger	FW_alc_cloning	AAGAGCAGTGGGAATAGGAG
primer for cloning / sanger	GFP_ov_FW	AACCCTGGACCTATGGTGAGCAAGGGCGAGG
primer for cloning / sanger	GFP_SalI_RV	AGCAGTCGACTTACTTGTACAGCTCGTCCATGCC
primer for cloning / sanger	GGAA_AgeI_FW	TAATACCGGTACGGGGAAAATTAATTAAGGAA
primer for cloning / sanger	gRNA_YBTATA_FW	TAAACAACCGCGAAAAAGTTGCGTGGTCTAGAGGGTATATAATGGGGGCCACTACTCTACTACCAGAAAGCTTGGTACCGAGCTCA
primer for cloning / sanger	gRNA_YBTATA_RV	CTAGTGAGCTCGGTACCAAGCTTTCTGGTAGTAGAGTAGTGGCCCCCATTATATACCCTCTAGACCACGCAACTTTTTCGCGGTTGTTTAAT
primer for cloning / sanger	Ins1_AgeI_FW	ATTAACCGGTGGGGAGCTCACGGGGAC
primer for cloning / sanger	Insulator_1_FW	ATTAGGGACCCTGAAAAC
primer for cloning / sanger	Insulator_1_RV	TAATGATATCTCCGTTTTCA
primer for cloning / sanger	Insulator_2_FW	ATTACCTAAGGAAAAGGGGC
primer for cloning / sanger	Insulator_2_RV	TAATGCGATCGCCCTATAG
primer for cloning / sanger	LKE_3'-LTR_FW	GGACGAGCTGTACAAGT
primer for cloning / sanger	LKE_AsiSI_RV	GGGCTATGAACTAATGACCCCG
primer for cloning / sanger	LKE_KflI_FW	CATTATCGTTTCAGACCCAC
primer for cloning / sanger	LKE_Luc1_FW	ATCAAATCATTCCGGATACTGCG
primer for cloning / sanger	LKE_Luc2_FW	ATCTTCGACGCAGGTGTCGCAG
primer for cloning / sanger	LKE_msat_2_FW	GAAAACGGAACCGGTG
primer for cloning / sanger	LKE_mSat_FW	AACGCTTCTCGCTGCTCTTTGAG
primer for cloning / sanger	LKE_msat_RV	CCTCGATATGTGCATCTGTA
primer for cloning / sanger	LKE_TK1_FW	AATGGGCATGCCTTATGCCGTG
primer for cloning / sanger	LKE_TK2_FW	ACGCCCTGCTGCAACTTACCTC
primer for cloning / sanger	LKE_TK3_FW	GAAAATGCCCACGCTACTGC
primer for cloning / sanger	LKE_WPRE_FW	TACGTCCCTTCGGCCCTCAATCCAG
primer for cloning / sanger	Luc_Fusion FW	ATTAACTAGTGCCACCATG
primer for cloning / sanger	Luc_FW	ATGGAAGACGCCAAA
primer for cloning / sanger	Luc_OE_RV	TCCAGCCTGCTTCAGCAGGCTGAAGTTAGTAG
primer for cloning / sanger	Luc_ov_FW	ATTAACTAGTGCCACCATGGAAGACGCCAAA
primer for cloning / sanger	Luc_ov_RV	CAGCAGGCTGAAGTTAGTAGCTCCGCTTCCCACGGCGATCTTTCC
primer for cloning / sanger	Luc_RV	CACGGCGATCTTTCC
primer for cloning / sanger	Luc_SalI_RV	TAATGTCGACCTACACGGCGATCTTTCCGC
primer for cloning / sanger	msat_spacer_FW	TAACATCCACTATGAT
primer for cloning / sanger	msat_spacer_RV	CGATCATAGTGGATGTTAAT
primer for cloning / sanger	NheI_alc_FW	ATTAGCTAGCATGGAGAATGTTTGGGGTG
primer for cloning / sanger	P2A_RV_ov	CTTGCTCACCATAGGTCCAGGGTTCTCCTCCAC
primer for cloning / sanger	pGL4.17_insert_FW	GTACCTGAGCTCGCTAGCCTCGAGTTAATTAAGAT
primer for cloning / sanger	pGL4.17_insert_RV	ATCTTAATTAACTCGAGGCTAGCGAGCTCAG
primer for cloning / sanger	pGL4.17_post_insert_RV	TTTGGCATCTTCCATGGTG
primer for cloning / sanger	pGL4.17_pre_insert_FW	GCAAAATAGGCTGTCCCC
primer for cloning / sanger	pLenti_0_FW	CCGGTACGGGGAAAATTAATTAACATCCACTATGAT
primer for cloning / sanger	pLenti_0_RV	CGATCATAGTGGATGTTAATTAATTTTCCCCGTACCGGTAT
primer for cloning / sanger	pLenti_MCS_FW	CGATACCGGTAACCTTGGATGCATGGTAC
primer for cloning / sanger	pLenti_MCS_RV	CATGCATCCAAGGTTACCGGTAT
primer for cloning / sanger	Puro_BamHI_FW	TAATGGATCCGCCACCATGACCGAGTACAAGCCCAC
primer for cloning / sanger	Puro_NsiI_RV	TACCATGCATTCAGGCACCGGGCTTGC
primer for cloning / sanger	Puro_Spacer_FW	AATTCACGACCCCATGCA
primer for cloning / sanger	Puro_Spacer_RV	TGGGGTCGTG
primer for cloning / sanger	PuroR_NsiI_RV	CGGCATGCATTCAGGCACCGGGCTTGCG
primer for cloning / sanger	SbfI_alc_FW	ATTACCTGCAGGATGGAGAATGTTTGGGGTGG
primer for cloning / sanger	sbfI_Spacer_FW	TAACCTGCAGGTGCGCAGAATA
primer for cloning / sanger	sbfI_spacer_RV	CTAGTATTCTGCGCACCTGCAGGTTAAT
primer for cloning / sanger	SpeI_GFP_FW	ATTAACTAGTGCCACCATGGTGAGCAAGG
primer for cloning / sanger	TK_Kozak_ATG_SpeI_FW	ATTAATACTAGTGCCACCATGGCTTCGTACCCCGGCCATC
primer for cloning / sanger	TK_SalI_RV	TAATGCGATCGCTCCGTTTTCAGTCGACTCAGTTAGCCTCCCCC
primer for cloning / sanger	TK-SR39_Fusion RV	TAATGCGATCGCTCC
primer for cloning / sanger	TK-SR39_new_FW	GCTTCGTACCCCGGC
primer for cloning / sanger	TK-SR39_OE_FW	TTCAGCCTGCTGAAGCAGGCTGGAGACG
primer for cloning / sanger	TK-SR39_ov_FW	AAGCAGGCTGGAGACGTGGAGGAGAACCCTGGACCTGCTTCGTACCCCTGC
primer for cloning / sanger	TK-SR39_ov_new_FW	AAGCAGGCTGGAGACGTGGAGGAGAACCCTGGACCTGCTTCGTACCCCGGC
primer for cloning / sanger	TK-SR39_ov_RV	TAATGCGATCGCTCCGTTTTCAGGTACCTCAGTTAGCCTCCCCC
primer for cloning / sanger	U6_prom_FW	GAGGGCCTATTTCCCATGATTC
primer for cloning / sanger	U6_prom_SalI_FW	ATTAGTCGACGAGGGCCTATTTCCCATGATTC
primer for cloning / sanger	WPRE_AsiSI_NsiI_RV	TAATATGCATCTCCGTTTTCAGCGATCGC
primer for cloning / sanger	WPRE_AsiSi_RV	TAATGCGATCGCGCGGGGAGGCG
primer for cloning / sanger	WPRE_FW	GGAACAATCAACCTCTGG
primer for cloning / sanger	WPRE_ov_FW	ATTAGGTACCCTTGGAACAATCAACCTCTGG
primer for cloning / sanger	WPRE_ov_RV	TAATGCGATCGCTCCGTTTTCACCTTAGGGCGGGGAGGCG
primer for cloning / sanger	WPRE_RV	GCGGGGAGGCG
primer for cloning / sanger	WPRE_SalI_FW	ATTAGTCGACCTTGGAACAATCAACCTCTGG
primer for cloning / sanger	YB_TATA_FW	CGATTCTAGAGGGTATATAATGGGGGCCAA
primer for cloning / sanger	YB_TATA_long_EcoRV_RV	ATTAGATATCGAGCTCGGTACCAAGCTTTC
primer for cloning / sanger	YBL_SpeI_RV	TAATACTAGTGAGCTCGGTACCAAGCTTTCTG
gene fragments	alk_super_enhancer	AAATTAATTAACCTGCAGGATGGAGAATGTTTGGGGTGGACAGAAACTCCTCCAAGAAAGACAATGAAAGACAACAAGTTAGGTCACGGTGGCTAAAGAGGAGACAATGATTTGTTGTCTGACTCTCCAGCTACGATGGGGCTGTAACTAATGAGGTTATTCTGGTTACAAAGGAAGCATTCAGCCCCTTAATGAAAAACTCTTTGGCAACTGGTGTTAGGGAAAGAAAAAACAAACCAGCAGCTTATTATTAGTTCCACAGCAAGTTAATTAATTTTTGCCAGTCACTTTGGGTCACTTGCTGGACTGAGCATCTGTCTCACTCATCGATTCTAGAGGGTATATAATGGGGGCCACTACTCTACTACCAGAAAGCTTGGTACCGAGCTCACTAGTGCC…
gene fragments	Insulator_1	ATTAGGGACCCTGAAAACGGAACCGGTGGGGAGCTCACGGGGACAGCCCCCCCCCAAAGCCCCCAGGGATGTAATTACGTCCCTCCCCCGCTAGGGGGCAGCAGCGACCGCCCGGGGCTCCGCTCCGGTCCGGCGCTCCCCCCGCATCCCGAGCCGGCAGCGTGCGGGGACAGCCCGGGCACGGGGAAGGTGGCACGGGATCGCTTTCCTCTGAACGCTTCTCGCTGCTCTTTGAGCCTGCAGACACCTGGGGGATACGGGGAAAAAGCTTTATCTAGATCCGCGGGGAGCTCACGGGGACAGCCCCCCCCCAAAGCCCCCAGGGATGTAATTACGTCCCTCCCCCGCTAGGGGGCAGCAGCGACCGCCCGGGGCTCCGCTCCGGTCCGGCGCTCCCCC…
gene fragments	Insulator_2	ATTACCTAAGGAAAAGGGGCATAGGGGGTCCACAGACGTCCGAGTTTCTCGTCGCTCTTCGCAAGTCTCCTTTCGCTAGGGCACGGTGGAAGGGGCACGGGCCCGACAGGGGCGTGCGACGGCCGAGCCCTACGCCCCCCTCGCGGCCTGGCCTCGCCTCGGGGCCCGCCAGCGACGACGGGGGATCGCCCCCTCCCTGCATTAATGTAGGGACCCCCGAAACCCCCCCCCGACAGGGGCACTCGAGGGGCGCCTAGATCTATTTCGAAAAAGGGGCATAGGGGGTCCACAGACGTCCGAGTTTCTCGTCGCTCTTCGCAAGTCTCCTTTCGCTAGGGCACGGTGGAAGGGGCACGGGCCCGACAGGGGCGTGCGACGGCCGAGCCCTACGCCCCCCTC…
gene fragments	SYN_ALK_1	TCGATACCGGTCCTGCAGGATGGAGAATGTTTGGGGTGGACAGAAACTCCTCCAAGAAAGACAATGAAAGACAACTCAATTAGTCACGGTGGCTAAGCAGGAGACAATGATTTGTTGTCTGACTCTCCAGCTACGATGGGGCTGTAACTAATGAGGTTATTCTGGTTACAAAGGAAGCATTCAGCCCCTTAATGAAAAACTCTTTGGCAACTGGTGTTAGGGAAAGAAAAAACAAACCAGCAGCTTATTATTAGTTCCACAGCAAGTTAATTAATTTTTGCCAG
gene fragments	SYN_ALK_3_i_FW	GGATGGAGAATGTTTGGGGTGGACAGAAACTCCTCCAAGAAAGACAATGAAAGACAACTCAATTAGTCACGGTGGCTAACAACTCAATTAGTCACGGTGGCTAACAACTCAATTAGTCACGGTGGC
gene fragments	SYN_ALK_3_i_RV	TTAGCCACCGTGACTAATTGAGTTGTTAGCCACCGTGACTAATTGAGTTGTTAGCCACCGTGACTAATTGAGTTGTCTTTCATTGTCTTTCTTGGAGGAGTTTCTGTCCACCCCAAACATTCTCCATCCTGCA
gene fragments	SYN_ALK_5_i_FW	GGATGGAGAATGTTTGGGGTGGACAGAAACTCCTCCAAGAAAGACAATGAAAGACAACTCAATTAGTCACGGTGGCTAACAACTCAATTAGTCACGGTGGCTAACAACTCAATTAGTCACGGTGGCTAACAACTCAATTAGTCACGGTGGCTAACAACTCAATTAGTCACGGTGGC
gene fragments	SYN_ALK_5_i_RV	TTAGCCACCGTGACTAATTGAGTTGTTAGCCACCGTGACTAATTGAGTTGTTAGCCACCGTGACTAATTGAGTTGTTAGCCACCGTGACTAATTGAGTTGTTAGCCACCGTGACTAATTGAGTTGTCTTTCATTGTCTTTCTTGGAGGAGTTTCTGTCCACCCCAAACATTCTCCATCCTGCA
gene fragments	YB_TATA_long_FW	TAACATCCACTATGATCGATTCTAGAGGGTATATAATGGGGGCCACTACTCTACTACCAGAAAGCTTGGTACCGAGCTCA
gene fragments	YB_TATA_long_RV	CTAGTGAGCTCGGTACCAAGCTTTCTGGTAGTAGAGTAGTGGCCCCCATTATATACCCTCTAGAATCGATCATAGTGGATGTTAAT

## Sheet: Add. Table 5 - Samples used in 
Additional Table 5: Samples used in microarray analysis
study	tissue	filename	group	n_tissue
GSE34620	EWING_SARCOMA	GSM852011_ODE_054_U133_2.CEL	Ewing	50
GSE34620	EWING_SARCOMA	GSM852012_ODE_059_U133_2.CEL	Ewing	50
GSE34620	EWING_SARCOMA	GSM852013_ODE_066_U133_2.CEL	Ewing	50
GSE34620	EWING_SARCOMA	GSM852014_ODE_069_U133_2.CEL	Ewing	50
GSE34620	EWING_SARCOMA	GSM852015_ODE_070_U133_2.CEL	Ewing	50
GSE34620	EWING_SARCOMA	GSM852016_ODE_071_U133_2.CEL	Ewing	50
GSE34620	EWING_SARCOMA	GSM852017_ODE_076_U133_2.CEL	Ewing	50
GSE34620	EWING_SARCOMA	GSM852018_ODE_080_U133_2.CEL	Ewing	50
GSE34620	EWING_SARCOMA	GSM852019_ODE_082_U133_2.CEL	Ewing	50
GSE34620	EWING_SARCOMA	GSM852020_ODE_086_U133_2.CEL	Ewing	50
GSE34620	EWING_SARCOMA	GSM852021_ODE_088_U133_2.CEL	Ewing	50
GSE34620	EWING_SARCOMA	GSM852022_ODE_089_U133_2.CEL	Ewing	50
GSE34620	EWING_SARCOMA	GSM852023_ODE_090_U133_2.CEL	Ewing	50
GSE34620	EWING_SARCOMA	GSM852024_ODE_092_U133_2.CEL	Ewing	50
GSE34620	EWING_SARCOMA	GSM852025_ODE_093_U133_2.CEL	Ewing	50
GSE34620	EWING_SARCOMA	GSM852026_ODE_095_U133_2.CEL	Ewing	50
GSE34620	EWING_SARCOMA	GSM852027_ODE_096_U133_2.CEL	Ewing	50
GSE34620	EWING_SARCOMA	GSM852028_ODE_098_U133_2.CEL	Ewing	50
GSE34620	EWING_SARCOMA	GSM852029_ODE_105_U133_2.CEL	Ewing	50
GSE34620	EWING_SARCOMA	GSM852030_ODE_106_U133_2.CEL	Ewing	50
GSE34620	EWING_SARCOMA	GSM852031_ODE_108_U133_2.CEL	Ewing	50
GSE34620	EWING_SARCOMA	GSM852032_ODE_111_U133_2.CEL	Ewing	50
GSE34620	EWING_SARCOMA	GSM852033_ODE_112_U133_2.CEL	Ewing	50
GSE34620	EWING_SARCOMA	GSM852034_ODE_116_U133_2.CEL	Ewing	50
GSE34620	EWING_SARCOMA	GSM852035_ODE_117b_U133_2.CEL	Ewing	50
GSE34620	EWING_SARCOMA	GSM852036_ODE_121_U133_2.CEL	Ewing	50
GSE34620	EWING_SARCOMA	GSM852037_ODE_123_U133_2.CEL	Ewing	50
GSE34620	EWING_SARCOMA	GSM852038_ODE_127_U133_2.CEL	Ewing	50
GSE34620	EWING_SARCOMA	GSM852039_ODE_128_U133_2.CEL	Ewing	50
GSE34620	EWING_SARCOMA	GSM852040_ODE_132_U133_2.CEL	Ewing	50
GSE34620	EWING_SARCOMA	GSM852041_ODE_135_U133_2.CEL	Ewing	50
GSE34620	EWING_SARCOMA	GSM852042_ODE_139_U133_2.CEL	Ewing	50
GSE34620	EWING_SARCOMA	GSM852043_ODE_141_U133_2.CEL	Ewing	50
GSE34620	EWING_SARCOMA	GSM852044_ODE_143_U133_2.CEL	Ewing	50
GSE34620	EWING_SARCOMA	GSM852045_ODE_149_U133_2.CEL	Ewing	50
GSE34620	EWING_SARCOMA	GSM852046_ODE_153b_U133_2.CEL	Ewing	50
GSE34620	EWING_SARCOMA	GSM852047_ODE_155_U133_2.CEL	Ewing	50
GSE34620	EWING_SARCOMA	GSM852048_ODE_158_U133_2.CEL	Ewing	50
GSE34620	EWING_SARCOMA	GSM852049_ODE_159_U133_2.CEL	Ewing	50
GSE34620	EWING_SARCOMA	GSM852050_ODE_162_U133_2.CEL	Ewing	50
GSE34620	EWING_SARCOMA	GSM852051_ODE_165_U133_2.CEL	Ewing	50
GSE34620	EWING_SARCOMA	GSM852052_ODE_167_U133_2.CEL	Ewing	50
GSE34620	EWING_SARCOMA	GSM852053_ODE_168_U133_2.CEL	Ewing	50
GSE34620	EWING_SARCOMA	GSM852054_ODE_174_U133_2.CEL	Ewing	50
GSE34620	EWING_SARCOMA	GSM852055_ODE_195_U133_2.CEL	Ewing	50
GSE34620	EWING_SARCOMA	GSM852056_ODE_196_U133_2.CEL	Ewing	50
GSE34620	EWING_SARCOMA	GSM852057_ODE_197_U133_2.CEL	Ewing	50
GSE34620	EWING_SARCOMA	GSM852058_ODE_198_U133_2.CEL	Ewing	50
GSE34620	EWING_SARCOMA	GSM852059_ODE_200_U133_2.CEL	Ewing	50
GSE34620	EWING_SARCOMA	GSM852060_ODE_207_U133_2.CEL	Ewing	50
GSE10927	NORMAL_ADRENAL	GSM277090.CEL	normal	19
GSE10927	NORMAL_ADRENAL	GSM277091.CEL	normal	19
GSE10927	NORMAL_ADRENAL	GSM277092.CEL	normal	19
GSE10927	NORMAL_ADRENAL	GSM277093.CEL	normal	19
GSE10927	NORMAL_ADRENAL	GSM277094.CEL	normal	19
GSE10927	NORMAL_ADRENAL	GSM277095.CEL	normal	19
GSE10927	NORMAL_ADRENAL	GSM277096.CEL	normal	19
GSE10927	NORMAL_ADRENAL	GSM277097.CEL	normal	19
GSE10927	NORMAL_ADRENAL	GSM277098.CEL	normal	19
GSE10927	NORMAL_ADRENAL	GSM277099.CEL	normal	19
GSE19750	NORMAL_ADRENAL	GSM493251.CEL	normal	19
GSE19750	NORMAL_ADRENAL	GSM493252.CEL	normal	19
GSE19750	NORMAL_ADRENAL	GSM493253.CEL	normal	19
GSE19750	NORMAL_ADRENAL	GSM493254.CEL	normal	19
GSE43346	NORMAL_ADRENAL	GSM1060745_Adrenal_gland_U133p2.CEL	normal	19
GSE7307	NORMAL_ADRENAL	GSM176407.CEL	normal	19
GSE7307	NORMAL_ADRENAL	GSM176408.CEL	normal	19
GSE7307	NORMAL_ADRENAL	GSM176409.CEL	normal	19
GSE7307	NORMAL_ADRENAL	GSM176410.CEL	normal	19
GSE31048	NORMAL_BCELLS	GSM787062_CW2010051801.CEL	normal	15
GSE31048	NORMAL_BCELLS	GSM787063_CW2010051802.CEL	normal	15
GSE31048	NORMAL_BCELLS	GSM787064_CW2010051803.CEL	normal	15
GSE31048	NORMAL_BCELLS	GSM787066_CW2010051805.CEL	normal	15
GSE31048	NORMAL_BCELLS	GSM787068_CW2010051807.CEL	normal	15
GSE31048	NORMAL_BCELLS	GSM787069_CW2010051808.CEL	normal	15
GSE31048	NORMAL_BCELLS	GSM787070_CW2010051809.CEL	normal	15
GSE31048	NORMAL_BCELLS	GSM787071_CW2010051810.CEL	normal	15
GSE31048	NORMAL_BCELLS	GSM787073_CW2010051812.CEL	normal	15
GSE31048	NORMAL_BCELLS	GSM787076_CW2011031007.CEL	normal	15
GSE31048	NORMAL_BCELLS	GSM787077_CW2011031008.CEL	normal	15
GSE31048	NORMAL_BCELLS	GSM787078_CW2011031009.CEL	normal	15
GSE31048	NORMAL_BCELLS	GSM787079_CW2011031010.CEL	normal	15
GSE31048	NORMAL_BCELLS	GSM787082_JB2009091030.CEL	normal	15
GSE31048	NORMAL_BCELLS	GSM787083_JB2009091031.CEL	normal	15
E-MTAB-1940	NORMAL_BLADDER	FR_196_U133_2.CEL	normal	10
E-MTAB-1940	NORMAL_BLADDER	FR_327_U133_2.CEL	normal	10
E-MTAB-1940	NORMAL_BLADDER	FR_329_U133_2.CEL	normal	10
GSE30522	NORMAL_BLADDER	GSM756935_20061218_02_06-125_NB_CD13posi.CEL	normal	10
GSE30522	NORMAL_BLADDER	GSM756936_20061218_03_CD104t_11-06-06.CEL	normal	10
GSE30522	NORMAL_BLADDER	GSM756937_20070619_05_07-015_NB_epi_CD9posi.CEL	normal	10
GSE43346	NORMAL_BLADDER	GSM1060746_Bladder_U133p2.CEL	normal	10
GSE61352	NORMAL_BLADDER	GSM1502771_0408_MK_10_10_H_PFB_A10.CEL	normal	10
GSE61352	NORMAL_BLADDER	GSM1502772_0408_MK_10_11_H_PFB_B10.CEL	normal	10
GSE61352	NORMAL_BLADDER	GSM1502773_0408_MK_10_12_H_PFB_C10.CEL	normal	10
GSE11504	NORMAL_BONE_MARROW	GSM289612.CEL	normal	25
GSE11504	NORMAL_BONE_MARROW	GSM289613.CEL	normal	25
GSE11504	NORMAL_BONE_MARROW	GSM289614.CEL	normal	25
GSE11504	NORMAL_BONE_MARROW	GSM289615.CEL	normal	25
GSE11504	NORMAL_BONE_MARROW	GSM289616.CEL	normal	25
GSE11504	NORMAL_BONE_MARROW	GSM289617.CEL	normal	25
GSE11504	NORMAL_BONE_MARROW	GSM289618.CEL	normal	25
GSE11504	NORMAL_BONE_MARROW	GSM289619.CEL	normal	25
GSE11504	NORMAL_BONE_MARROW	GSM289620.CEL	normal	25
GSE11504	NORMAL_BONE_MARROW	GSM289621.CEL	normal	25
GSE11504	NORMAL_BONE_MARROW	GSM289622.CEL	normal	25
GSE11504	NORMAL_BONE_MARROW	GSM289623.CEL	normal	25
GSE11504	NORMAL_BONE_MARROW	GSM289624.CEL	normal	25
GSE11504	NORMAL_BONE_MARROW	GSM289625.CEL	normal	25
GSE11504	NORMAL_BONE_MARROW	GSM289626.CEL	normal	25
GSE11504	NORMAL_BONE_MARROW	GSM289627.CEL	normal	25
GSE11504	NORMAL_BONE_MARROW	GSM289628.CEL	normal	25
GSE11504	NORMAL_BONE_MARROW	GSM289629.CEL	normal	25
GSE11504	NORMAL_BONE_MARROW	GSM289630.CEL	normal	25
GSE11504	NORMAL_BONE_MARROW	GSM289631.CEL	normal	25
GSE11504	NORMAL_BONE_MARROW	GSM289632.CEL	normal	25
GSE11504	NORMAL_BONE_MARROW	GSM289633.CEL	normal	25
GSE11504	NORMAL_BONE_MARROW	GSM289634.CEL	normal	25
GSE11504	NORMAL_BONE_MARROW	GSM289635.CEL	normal	25
GSE11504	NORMAL_BONE_MARROW	GSM289636.CEL	normal	25
GSE7307	NORMAL_BRAIN_ACCUMBENS	GSM175849.CEL	normal	14
GSE7307	NORMAL_BRAIN_ACCUMBENS	GSM175850.CEL	normal	14
GSE7307	NORMAL_BRAIN_ACCUMBENS	GSM175851.CEL	normal	14
GSE7307	NORMAL_BRAIN_ACCUMBENS	GSM176047.CEL	normal	14
GSE7307	NORMAL_BRAIN_ACCUMBENS	GSM176153.CEL	normal	14
GSE7307	NORMAL_BRAIN_ACCUMBENS	GSM176154.CEL	normal	14
GSE7307	NORMAL_BRAIN_ACCUMBENS	GSM176155.CEL	normal	14
GSE7307	NORMAL_BRAIN_ACCUMBENS	GSM176156.CEL	normal	14
GSE7307	NORMAL_BRAIN_ACCUMBENS	GSM176357.CEL	normal	14
GSE7307	NORMAL_BRAIN_ACCUMBENS	GSM176364.CEL	normal	14
GSE7307	NORMAL_BRAIN_ACCUMBENS	GSM176366.CEL	normal	14
GSE7307	NORMAL_BRAIN_ACCUMBENS	GSM176370.CEL	normal	14
GSE7307	NORMAL_BRAIN_ACCUMBENS	GSM176373.CEL	normal	14
GSE7307	NORMAL_BRAIN_ACCUMBENS	GSM176379.CEL	normal	14
GSE7307	NORMAL_BRAIN_AMYGDALA	GSM175842.CEL	normal	8
GSE7307	NORMAL_BRAIN_AMYGDALA	GSM175843.CEL	normal	8
GSE7307	NORMAL_BRAIN_AMYGDALA	GSM175844.CEL	normal	8
GSE7307	NORMAL_BRAIN_AMYGDALA	GSM175845.CEL	normal	8
GSE7307	NORMAL_BRAIN_AMYGDALA	GSM176045.CEL	normal	8
GSE7307	NORMAL_BRAIN_AMYGDALA	GSM176147.CEL	normal	8
GSE7307	NORMAL_BRAIN_AMYGDALA	GSM176148.CEL	normal	8
GSE7307	NORMAL_BRAIN_AMYGDALA	GSM176149.CEL	normal	8
GSE7307	NORMAL_BRAIN_CAUDATE	GSM176363.CEL	normal	4
GSE7307	NORMAL_BRAIN_CAUDATE	GSM176365.CEL	normal	4
GSE7307	NORMAL_BRAIN_CAUDATE	GSM176369.CEL	normal	4
GSE7307	NORMAL_BRAIN_CAUDATE	GSM176372.CEL	normal	4
GSE7307	NORMAL_BRAIN_CORPUS_CALLOSUM	GSM175855.CEL	normal	9
GSE7307	NORMAL_BRAIN_CORPUS_CALLOSUM	GSM175856.CEL	normal	9
GSE7307	NORMAL_BRAIN_CORPUS_CALLOSUM	GSM175857.CEL	normal	9
GSE7307	NORMAL_BRAIN_CORPUS_CALLOSUM	GSM175858.CEL	normal	9
GSE7307	NORMAL_BRAIN_CORPUS_CALLOSUM	GSM176050.CEL	normal	9
GSE7307	NORMAL_BRAIN_CORPUS_CALLOSUM	GSM176165.CEL	normal	9
GSE7307	NORMAL_BRAIN_CORPUS_CALLOSUM	GSM176166.CEL	normal	9
GSE7307	NORMAL_BRAIN_CORPUS_CALLOSUM	GSM176167.CEL	normal	9
GSE7307	NORMAL_BRAIN_CORPUS_CALLOSUM	GSM176168.CEL	normal	9
GSE7307	NORMAL_BRAIN_CORTEX	GSM175859.CEL	normal	35
GSE7307	NORMAL_BRAIN_CORTEX	GSM175860.CEL	normal	35
GSE7307	NORMAL_BRAIN_CORTEX	GSM175862.CEL	normal	35
GSE7307	NORMAL_BRAIN_CORTEX	GSM175863.CEL	normal	35
GSE7307	NORMAL_BRAIN_CORTEX	GSM175864.CEL	normal	35
GSE7307	NORMAL_BRAIN_CORTEX	GSM175874.CEL	normal	35
GSE7307	NORMAL_BRAIN_CORTEX	GSM175875.CEL	normal	35
GSE7307	NORMAL_BRAIN_CORTEX	GSM175876.CEL	normal	35
GSE7307	NORMAL_BRAIN_CORTEX	GSM175877.CEL	normal	35
GSE7307	NORMAL_BRAIN_CORTEX	GSM176017.CEL	normal	35
GSE7307	NORMAL_BRAIN_CORTEX	GSM176033.CEL	normal	35
GSE7307	NORMAL_BRAIN_CORTEX	GSM176051.CEL	normal	35
GSE7307	NORMAL_BRAIN_CORTEX	GSM176053.CEL	normal	35
GSE7307	NORMAL_BRAIN_CORTEX	GSM176056.CEL	normal	35
GSE7307	NORMAL_BRAIN_CORTEX	GSM176060.CEL	normal	35
GSE7307	NORMAL_BRAIN_CORTEX	GSM176069.CEL	normal	35
GSE7307	NORMAL_BRAIN_CORTEX	GSM176073.CEL	normal	35
GSE7307	NORMAL_BRAIN_CORTEX	GSM176120.CEL	normal	35
GSE7307	NORMAL_BRAIN_CORTEX	GSM176170.CEL	normal	35
GSE7307	NORMAL_BRAIN_CORTEX	GSM176171.CEL	normal	35
GSE7307	NORMAL_BRAIN_CORTEX	GSM176172.CEL	normal	35
GSE7307	NORMAL_BRAIN_CORTEX	GSM176173.CEL	normal	35
GSE7307	NORMAL_BRAIN_CORTEX	GSM176178.CEL	normal	35
GSE7307	NORMAL_BRAIN_CORTEX	GSM176179.CEL	normal	35
GSE7307	NORMAL_BRAIN_CORTEX	GSM176180.CEL	normal	35
GSE7307	NORMAL_BRAIN_CORTEX	GSM176181.CEL	normal	35
GSE7307	NORMAL_BRAIN_CORTEX	GSM176206.CEL	normal	35
GSE7307	NORMAL_BRAIN_CORTEX	GSM176207.CEL	normal	35
GSE7307	NORMAL_BRAIN_CORTEX	GSM176214.CEL	normal	35
GSE7307	NORMAL_BRAIN_CORTEX	GSM176215.CEL	normal	35
GSE7307	NORMAL_BRAIN_CORTEX	GSM176293.CEL	normal	35
GSE7307	NORMAL_BRAIN_CORTEX	GSM176352.CEL	normal	35
GSE7307	NORMAL_BRAIN_CORTEX	GSM176353.CEL	normal	35
GSE7307	NORMAL_BRAIN_CORTEX	GSM176354.CEL	normal	35
GSE7307	NORMAL_BRAIN_CORTEX	GSM176355.CEL	normal	35
GSE7307	NORMAL_BRAIN_HIPPOCAMPUS	GSM175861.CEL	normal	8
GSE7307	NORMAL_BRAIN_HIPPOCAMPUS	GSM175987.CEL	normal	8
GSE7307	NORMAL_BRAIN_HIPPOCAMPUS	GSM175988.CEL	normal	8
GSE7307	NORMAL_BRAIN_HIPPOCAMPUS	GSM176052.CEL	normal	8
GSE7307	NORMAL_BRAIN_HIPPOCAMPUS	GSM176174.CEL	normal	8
GSE7307	NORMAL_BRAIN_HIPPOCAMPUS	GSM176175.CEL	normal	8
GSE7307	NORMAL_BRAIN_HIPPOCAMPUS	GSM176176.CEL	normal	8
GSE7307	NORMAL_BRAIN_HIPPOCAMPUS	GSM176177.CEL	normal	8
GSE7307	NORMAL_BRAIN_HYPOTHALAMUS	GSM176067.CEL	normal	8
GSE7307	NORMAL_BRAIN_HYPOTHALAMUS	GSM176116.CEL	normal	8
GSE7307	NORMAL_BRAIN_HYPOTHALAMUS	GSM176226.CEL	normal	8
GSE7307	NORMAL_BRAIN_HYPOTHALAMUS	GSM176233.CEL	normal	8
GSE7307	NORMAL_BRAIN_HYPOTHALAMUS	GSM176381.CEL	normal	8
GSE7307	NORMAL_BRAIN_HYPOTHALAMUS	GSM176382.CEL	normal	8
GSE7307	NORMAL_BRAIN_HYPOTHALAMUS	GSM176383.CEL	normal	8
GSE7307	NORMAL_BRAIN_HYPOTHALAMUS	GSM176384.CEL	normal	8
GSE7307	NORMAL_BRAIN_MIDBRAIN	GSM175901.CEL	normal	7
GSE7307	NORMAL_BRAIN_MIDBRAIN	GSM175902.CEL	normal	7
GSE7307	NORMAL_BRAIN_MIDBRAIN	GSM175903.CEL	normal	7
GSE7307	NORMAL_BRAIN_MIDBRAIN	GSM175904.CEL	normal	7
GSE7307	NORMAL_BRAIN_MIDBRAIN	GSM175956.CEL	normal	7
GSE7307	NORMAL_BRAIN_MIDBRAIN	GSM175957.CEL	normal	7
GSE7307	NORMAL_BRAIN_MIDBRAIN	GSM176068.CEL	normal	7
GSE7307	NORMAL_BRAIN_NODOSE_NUCLEUS	GSM176055.CEL	normal	8
GSE7307	NORMAL_BRAIN_NODOSE_NUCLEUS	GSM176072.CEL	normal	8
GSE7307	NORMAL_BRAIN_NODOSE_NUCLEUS	GSM176186.CEL	normal	8
GSE7307	NORMAL_BRAIN_NODOSE_NUCLEUS	GSM176205.CEL	normal	8
GSE7307	NORMAL_BRAIN_NODOSE_NUCLEUS	GSM176348.CEL	normal	8
GSE7307	NORMAL_BRAIN_NODOSE_NUCLEUS	GSM176349.CEL	normal	8
GSE7307	NORMAL_BRAIN_NODOSE_NUCLEUS	GSM176350.CEL	normal	8
GSE7307	NORMAL_BRAIN_NODOSE_NUCLEUS	GSM176351.CEL	normal	8
GSE7307	NORMAL_BRAIN_PALLIDUM	GSM176034.CEL	normal	6
GSE7307	NORMAL_BRAIN_PALLIDUM	GSM176436.CEL	normal	6
GSE7307	NORMAL_BRAIN_PALLIDUM	GSM176445.CEL	normal	6
GSE7307	NORMAL_BRAIN_PALLIDUM	GSM176446.CEL	normal	6
GSE7307	NORMAL_BRAIN_PALLIDUM	GSM176447.CEL	normal	6
GSE7307	NORMAL_BRAIN_PALLIDUM	GSM176448.CEL	normal	6
GSE7307	NORMAL_BRAIN_PITUARY_GLAND	GSM176295.CEL	normal	6
GSE7307	NORMAL_BRAIN_PITUARY_GLAND	GSM176296.CEL	normal	6
GSE7307	NORMAL_BRAIN_PITUARY_GLAND	GSM176297.CEL	normal	6
GSE7307	NORMAL_BRAIN_PITUARY_GLAND	GSM176411.CEL	normal	6
GSE7307	NORMAL_BRAIN_PITUARY_GLAND	GSM176412.CEL	normal	6
GSE7307	NORMAL_BRAIN_PITUARY_GLAND	GSM176413.CEL	normal	6
GSE7307	NORMAL_BRAIN_PUTAMEN	GSM175846.CEL	normal	13
GSE7307	NORMAL_BRAIN_PUTAMEN	GSM175847.CEL	normal	13
GSE7307	NORMAL_BRAIN_PUTAMEN	GSM175848.CEL	normal	13
GSE7307	NORMAL_BRAIN_PUTAMEN	GSM176020.CEL	normal	13
GSE7307	NORMAL_BRAIN_PUTAMEN	GSM176046.CEL	normal	13
GSE7307	NORMAL_BRAIN_PUTAMEN	GSM176150.CEL	normal	13
GSE7307	NORMAL_BRAIN_PUTAMEN	GSM176151.CEL	normal	13
GSE7307	NORMAL_BRAIN_PUTAMEN	GSM176152.CEL	normal	13
GSE7307	NORMAL_BRAIN_PUTAMEN	GSM176169.CEL	normal	13
GSE7307	NORMAL_BRAIN_PUTAMEN	GSM176367.CEL	normal	13
GSE7307	NORMAL_BRAIN_PUTAMEN	GSM176371.CEL	normal	13
GSE7307	NORMAL_BRAIN_PUTAMEN	GSM176374.CEL	normal	13
GSE7307	NORMAL_BRAIN_PUTAMEN	GSM176380.CEL	normal	13
GSE7307	NORMAL_BRAIN_SUBSTANTIA_NIGRA	GSM175871.CEL	normal	16
GSE7307	NORMAL_BRAIN_SUBSTANTIA_NIGRA	GSM175872.CEL	normal	16
GSE7307	NORMAL_BRAIN_SUBSTANTIA_NIGRA	GSM175873.CEL	normal	16
GSE7307	NORMAL_BRAIN_SUBSTANTIA_NIGRA	GSM176059.CEL	normal	16
GSE7307	NORMAL_BRAIN_SUBSTANTIA_NIGRA	GSM176125.CEL	normal	16
GSE7307	NORMAL_BRAIN_SUBSTANTIA_NIGRA	GSM176212.CEL	normal	16
GSE7307	NORMAL_BRAIN_SUBSTANTIA_NIGRA	GSM176213.CEL	normal	16
GSE7307	NORMAL_BRAIN_SUBSTANTIA_NIGRA	GSM176393.CEL	normal	16
GSE7307	NORMAL_BRAIN_SUBSTANTIA_NIGRA	GSM176394.CEL	normal	16
GSE7307	NORMAL_BRAIN_SUBSTANTIA_NIGRA	GSM176395.CEL	normal	16
GSE7307	NORMAL_BRAIN_SUBSTANTIA_NIGRA	GSM176397.CEL	normal	16
GSE7307	NORMAL_BRAIN_SUBSTANTIA_NIGRA	GSM176398.CEL	normal	16
GSE7307	NORMAL_BRAIN_SUBSTANTIA_NIGRA	GSM176401.CEL	normal	16
GSE7307	NORMAL_BRAIN_SUBSTANTIA_NIGRA	GSM176402.CEL	normal	16
GSE7307	NORMAL_BRAIN_SUBSTANTIA_NIGRA	GSM176403.CEL	normal	16
GSE7307	NORMAL_BRAIN_SUBSTANTIA_NIGRA	GSM176404.CEL	normal	16
GSE7307	NORMAL_BRAIN_SUBTHALAMIC_NUCLEUS	GSM175869.CEL	normal	9
GSE7307	NORMAL_BRAIN_SUBTHALAMIC_NUCLEUS	GSM175870.CEL	normal	9
GSE7307	NORMAL_BRAIN_SUBTHALAMIC_NUCLEUS	GSM176058.CEL	normal	9
GSE7307	NORMAL_BRAIN_SUBTHALAMIC_NUCLEUS	GSM176065.CEL	normal	9
GSE7307	NORMAL_BRAIN_SUBTHALAMIC_NUCLEUS	GSM176124.CEL	normal	9
GSE7307	NORMAL_BRAIN_SUBTHALAMIC_NUCLEUS	GSM176210.CEL	normal	9
GSE7307	NORMAL_BRAIN_SUBTHALAMIC_NUCLEUS	GSM176211.CEL	normal	9
GSE7307	NORMAL_BRAIN_SUBTHALAMIC_NUCLEUS	GSM176451.CEL	normal	9
GSE7307	NORMAL_BRAIN_SUBTHALAMIC_NUCLEUS	GSM176453.CEL	normal	9
GSE7307	NORMAL_BRAIN_THALAMUS	GSM175885.CEL	normal	9
GSE7307	NORMAL_BRAIN_THALAMUS	GSM175886.CEL	normal	9
GSE7307	NORMAL_BRAIN_THALAMUS	GSM175887.CEL	normal	9
GSE7307	NORMAL_BRAIN_THALAMUS	GSM175888.CEL	normal	9
GSE7307	NORMAL_BRAIN_THALAMUS	GSM176061.CEL	normal	9
GSE7307	NORMAL_BRAIN_THALAMUS	GSM176216.CEL	normal	9
GSE7307	NORMAL_BRAIN_THALAMUS	GSM176217.CEL	normal	9
GSE7307	NORMAL_BRAIN_THALAMUS	GSM176452.CEL	normal	9
GSE7307	NORMAL_BRAIN_THALAMUS	GSM176454.CEL	normal	9
GSE7307	NORMAL_BRAIN_TRIGEMINAL_GANGLIA	GSM175889.CEL	normal	8
GSE7307	NORMAL_BRAIN_TRIGEMINAL_GANGLIA	GSM175890.CEL	normal	8
GSE7307	NORMAL_BRAIN_TRIGEMINAL_GANGLIA	GSM175891.CEL	normal	8
GSE7307	NORMAL_BRAIN_TRIGEMINAL_GANGLIA	GSM175892.CEL	normal	8
GSE7307	NORMAL_BRAIN_TRIGEMINAL_GANGLIA	GSM176063.CEL	normal	8
GSE7307	NORMAL_BRAIN_TRIGEMINAL_GANGLIA	GSM176076.CEL	normal	8
GSE7307	NORMAL_BRAIN_TRIGEMINAL_GANGLIA	GSM176220.CEL	normal	8
GSE7307	NORMAL_BRAIN_TRIGEMINAL_GANGLIA	GSM176221.CEL	normal	8
GSE7307	NORMAL_BRAIN_VENTRAL_TEGMENTAL_AREA	GSM175829.CEL	normal	7
GSE7307	NORMAL_BRAIN_VENTRAL_TEGMENTAL_AREA	GSM175830.CEL	normal	7
GSE7307	NORMAL_BRAIN_VENTRAL_TEGMENTAL_AREA	GSM175831.CEL	normal	7
GSE7307	NORMAL_BRAIN_VENTRAL_TEGMENTAL_AREA	GSM176064.CEL	normal	7
GSE7307	NORMAL_BRAIN_VENTRAL_TEGMENTAL_AREA	GSM176071.CEL	normal	7
GSE7307	NORMAL_BRAIN_VENTRAL_TEGMENTAL_AREA	GSM176222.CEL	normal	7
GSE7307	NORMAL_BRAIN_VENTRAL_TEGMENTAL_AREA	GSM176223.CEL	normal	7
GSE7307	NORMAL_BRAIN_VESTIBULAR_NUCLEI_SUPERIOR	GSM175893.CEL	normal	7
GSE7307	NORMAL_BRAIN_VESTIBULAR_NUCLEI_SUPERIOR	GSM175894.CEL	normal	7
GSE7307	NORMAL_BRAIN_VESTIBULAR_NUCLEI_SUPERIOR	GSM175895.CEL	normal	7
GSE7307	NORMAL_BRAIN_VESTIBULAR_NUCLEI_SUPERIOR	GSM176066.CEL	normal	7
GSE7307	NORMAL_BRAIN_VESTIBULAR_NUCLEI_SUPERIOR	GSM176077.CEL	normal	7
GSE7307	NORMAL_BRAIN_VESTIBULAR_NUCLEI_SUPERIOR	GSM176224.CEL	normal	7
GSE7307	NORMAL_BRAIN_VESTIBULAR_NUCLEI_SUPERIOR	GSM176225.CEL	normal	7
GSE26457	NORMAL_BREAST	GSM649360.CEL	normal	25
GSE26457	NORMAL_BREAST	GSM649361.CEL	normal	25
GSE26457	NORMAL_BREAST	GSM649362.CEL	normal	25
GSE26457	NORMAL_BREAST	GSM649363.CEL	normal	25
GSE26457	NORMAL_BREAST	GSM649364.CEL	normal	25
GSE26457	NORMAL_BREAST	GSM649365.CEL	normal	25
GSE26457	NORMAL_BREAST	GSM649366.CEL	normal	25
GSE26457	NORMAL_BREAST	GSM649367.CEL	normal	25
GSE26457	NORMAL_BREAST	GSM649368.CEL	normal	25
GSE26457	NORMAL_BREAST	GSM649369.CEL	normal	25
GSE26457	NORMAL_BREAST	GSM649370.CEL	normal	25
GSE26457	NORMAL_BREAST	GSM649371.CEL	normal	25
GSE26457	NORMAL_BREAST	GSM649372.CEL	normal	25
GSE26457	NORMAL_BREAST	GSM649373.CEL	normal	25
GSE26457	NORMAL_BREAST	GSM649374.CEL	normal	25
GSE26457	NORMAL_BREAST	GSM649375.CEL	normal	25
GSE26457	NORMAL_BREAST	GSM649376.CEL	normal	25
GSE26457	NORMAL_BREAST	GSM649377.CEL	normal	25
GSE26457	NORMAL_BREAST	GSM649378.CEL	normal	25
GSE26457	NORMAL_BREAST	GSM649379.CEL	normal	25
GSE26457	NORMAL_BREAST	GSM649380.CEL	normal	25
GSE26457	NORMAL_BREAST	GSM649381.CEL	normal	25
GSE26457	NORMAL_BREAST	GSM649382.CEL	normal	25
GSE26457	NORMAL_BREAST	GSM649383.CEL	normal	25
GSE26457	NORMAL_BREAST	GSM649384.CEL	normal	25
GSE14461	NORMAL_BRONCHUS	GSM359545.CEL	normal	6
GSE14461	NORMAL_BRONCHUS	GSM359546.CEL	normal	6
GSE14461	NORMAL_BRONCHUS	GSM359547.CEL	normal	6
GSE7307	NORMAL_BRONCHUS	GSM175978.CEL	normal	6
GSE7307	NORMAL_BRONCHUS	GSM175979.CEL	normal	6
GSE7307	NORMAL_BRONCHUS	GSM176022.CEL	normal	6
GSE7307	NORMAL_CEREBELLUM	GSM175852.CEL	normal	11
GSE7307	NORMAL_CEREBELLUM	GSM175853.CEL	normal	11
GSE7307	NORMAL_CEREBELLUM	GSM175854.CEL	normal	11
GSE7307	NORMAL_CEREBELLUM	GSM175907.CEL	normal	11
GSE7307	NORMAL_CEREBELLUM	GSM176030.CEL	normal	11
GSE7307	NORMAL_CEREBELLUM	GSM176031.CEL	normal	11
GSE7307	NORMAL_CEREBELLUM	GSM176048.CEL	normal	11
GSE7307	NORMAL_CEREBELLUM	GSM176157.CEL	normal	11
GSE7307	NORMAL_CEREBELLUM	GSM176158.CEL	normal	11
GSE7307	NORMAL_CEREBELLUM	GSM176159.CEL	normal	11
GSE7307	NORMAL_CEREBELLUM	GSM176160.CEL	normal	11
GSE27678	NORMAL_CERVIX	GSM685524.CEL	normal	7
GSE27678	NORMAL_CERVIX	GSM685534.CEL	normal	7
GSE27678	NORMAL_CERVIX	GSM685538.CEL	normal	7
GSE7307	NORMAL_CERVIX	GSM175833.CEL	normal	7
GSE7307	NORMAL_CERVIX	GSM176130.CEL	normal	7
GSE7307	NORMAL_CERVIX	GSM176135.CEL	normal	7
GSE7307	NORMAL_CERVIX	GSM176140.CEL	normal	7
GSE8671	NORMAL_COLON_MUCOSA	GSM215051.CEL	normal	25
GSE8671	NORMAL_COLON_MUCOSA	GSM215052.CEL	normal	25
GSE8671	NORMAL_COLON_MUCOSA	GSM215053.CEL	normal	25
GSE8671	NORMAL_COLON_MUCOSA	GSM215054.CEL	normal	25
GSE8671	NORMAL_COLON_MUCOSA	GSM215055.CEL	normal	25
GSE8671	NORMAL_COLON_MUCOSA	GSM215056.CEL	normal	25
GSE8671	NORMAL_COLON_MUCOSA	GSM215057.CEL	normal	25
GSE8671	NORMAL_COLON_MUCOSA	GSM215058.CEL	normal	25
GSE8671	NORMAL_COLON_MUCOSA	GSM215059.CEL	normal	25
GSE8671	NORMAL_COLON_MUCOSA	GSM215060.CEL	normal	25
GSE8671	NORMAL_COLON_MUCOSA	GSM215061.CEL	normal	25
GSE8671	NORMAL_COLON_MUCOSA	GSM215062.CEL	normal	25
GSE8671	NORMAL_COLON_MUCOSA	GSM215063.CEL	normal	25
GSE8671	NORMAL_COLON_MUCOSA	GSM215064.CEL	normal	25
GSE8671	NORMAL_COLON_MUCOSA	GSM215065.CEL	normal	25
GSE8671	NORMAL_COLON_MUCOSA	GSM215066.CEL	normal	25
GSE8671	NORMAL_COLON_MUCOSA	GSM215067.CEL	normal	25
GSE8671	NORMAL_COLON_MUCOSA	GSM215068.CEL	normal	25
GSE8671	NORMAL_COLON_MUCOSA	GSM215069.CEL	normal	25
GSE8671	NORMAL_COLON_MUCOSA	GSM215070.CEL	normal	25
GSE8671	NORMAL_COLON_MUCOSA	GSM215071.CEL	normal	25
GSE8671	NORMAL_COLON_MUCOSA	GSM215072.CEL	normal	25
GSE8671	NORMAL_COLON_MUCOSA	GSM215073.CEL	normal	25
GSE8671	NORMAL_COLON_MUCOSA	GSM215074.CEL	normal	25
GSE8671	NORMAL_COLON_MUCOSA	GSM215075.CEL	normal	25
GSE43346	NORMAL_ESOPHAGUS	GSM1060737_Esophagus_U133p2.CEL	normal	14
GSE63626	NORMAL_ESOPHAGUS	GSM1554149_EsSMFs1.CEL	normal	14
GSE63626	NORMAL_ESOPHAGUS	GSM1554150_EsSMFs4.CEL	normal	14
GSE63626	NORMAL_ESOPHAGUS	GSM1554151_EsSMFs7.CEL	normal	14
GSE63626	NORMAL_ESOPHAGUS	GSM1554152_EsSSFs1.CEL	normal	14
GSE63626	NORMAL_ESOPHAGUS	GSM1554153_EsSSFs4.CEL	normal	14
GSE63626	NORMAL_ESOPHAGUS	GSM1554154_EsSSFs7.CEL	normal	14
GSE63941	NORMAL_ESOPHAGUS	GSM1560964_2012_HEF_75_Exp_133p2.CEL	normal	14
GSE63941	NORMAL_ESOPHAGUS	GSM1560965_2012_HEF_1173_Exp_133p2.CEL	normal	14
GSE63941	NORMAL_ESOPHAGUS	GSM1560966_2012_HEF_2111_Exp_133p2.CEL	normal	14
GSE7307	NORMAL_ESOPHAGUS	GSM176389.CEL	normal	14
GSE7307	NORMAL_ESOPHAGUS	GSM176390.CEL	normal	14
GSE7307	NORMAL_ESOPHAGUS	GSM176391.CEL	normal	14
GSE7307	NORMAL_ESOPHAGUS	GSM176392.CEL	normal	14
GSE41168	NORMAL_FAT	GSM1009752_ct_722_09A.CEL	normal	25
GSE41168	NORMAL_FAT	GSM1009756_ct_732_15A.CEL	normal	25
GSE41168	NORMAL_FAT	GSM1009760_ct_730_14A.CEL	normal	25
GSE41168	NORMAL_FAT	GSM1009764_ct_734_16A.CEL	normal	25
GSE41168	NORMAL_FAT	GSM1009768_ct_742_22A.CEL	normal	25
GSE41168	NORMAL_FAT	GSM1009772_ct_744_26A.CEL	normal	25
GSE41168	NORMAL_FAT	GSM1009776_ct_1040_33A_HG-U133_Plus_2_.CEL	normal	25
GSE41168	NORMAL_FAT	GSM1009778_ct_754_35A.CEL	normal	25
GSE41168	NORMAL_FAT	GSM1009782_ct_760_23A.CEL	normal	25
GSE41168	NORMAL_FAT	GSM1009784_ct_762_37A.CEL	normal	25
GSE41168	NORMAL_FAT	GSM1009788_ct_764_38A.CEL	normal	25
GSE41168	NORMAL_FAT	GSM1009796_ct_774_43A.CEL	normal	25
GSE41168	NORMAL_FAT	GSM1009800_ct_777_48A.CEL	normal	25
GSE41168	NORMAL_FAT	GSM1009804_ct_787_49A.CEL	normal	25
GSE41168	NORMAL_FAT	GSM1009806_ct_1044_47A_HG-U133_Plus_2_.CEL	normal	25
GSE41168	NORMAL_FAT	GSM1009810_ct_797_55A.CEL	normal	25
GSE41168	NORMAL_FAT	GSM1009812_ct_795_51A.CEL	normal	25
GSE41168	NORMAL_FAT	GSM1009816_ct_724_02A.CEL	normal	25
GSE41168	NORMAL_FAT	GSM1009820_ct_728_07A.CEL	normal	25
GSE41168	NORMAL_FAT	GSM1009824_ct_726_05A.CEL	normal	25
GSE41168	NORMAL_FAT	GSM1009828_ct_738_10A.CEL	normal	25
GSE41168	NORMAL_FAT	GSM1009832_ct_740_11A.CEL	normal	25
GSE41168	NORMAL_FAT	GSM1009836_ct_748_13A.CEL	normal	25
GSE41168	NORMAL_FAT	GSM1009840_ct_750_18A.CEL	normal	25
GSE41168	NORMAL_FAT	GSM1009844_ct_756_19A.CEL	normal	25
GSE43346	NORMAL_GALLBLADDER	GSM1060743_Gallbladder_U133p2.CEL	normal	4
GSE63626	NORMAL_GALLBLADDER	GSM1554155_GaFs1.CEL	normal	4
GSE63626	NORMAL_GALLBLADDER	GSM1554156_GaFs2.CEL	normal	4
GSE63626	NORMAL_GALLBLADDER	GSM1554157_GaFs4.CEL	normal	4
GSE16134	NORMAL_GINGIVA	GSM404007.CEL	normal	25
GSE16134	NORMAL_GINGIVA	GSM404010.CEL	normal	25
GSE16134	NORMAL_GINGIVA	GSM404013.CEL	normal	25
GSE16134	NORMAL_GINGIVA	GSM404016.CEL	normal	25
GSE16134	NORMAL_GINGIVA	GSM404017.CEL	normal	25
GSE16134	NORMAL_GINGIVA	GSM404025.CEL	normal	25
GSE16134	NORMAL_GINGIVA	GSM404028.CEL	normal	25
GSE16134	NORMAL_GINGIVA	GSM404031.CEL	normal	25
GSE16134	NORMAL_GINGIVA	GSM404036.CEL	normal	25
GSE16134	NORMAL_GINGIVA	GSM404039.CEL	normal	25
GSE16134	NORMAL_GINGIVA	GSM404042.CEL	normal	25
GSE16134	NORMAL_GINGIVA	GSM404049.CEL	normal	25
GSE16134	NORMAL_GINGIVA	GSM404053.CEL	normal	25
GSE16134	NORMAL_GINGIVA	GSM404054.CEL	normal	25
GSE16134	NORMAL_GINGIVA	GSM404059.CEL	normal	25
GSE16134	NORMAL_GINGIVA	GSM404064.CEL	normal	25
GSE16134	NORMAL_GINGIVA	GSM404071.CEL	normal	25
GSE16134	NORMAL_GINGIVA	GSM404074.CEL	normal	25
GSE16134	NORMAL_GINGIVA	GSM404075.CEL	normal	25
GSE16134	NORMAL_GINGIVA	GSM404080.CEL	normal	25
GSE16134	NORMAL_GINGIVA	GSM404085.CEL	normal	25
GSE16134	NORMAL_GINGIVA	GSM404088.CEL	normal	25
GSE16134	NORMAL_GINGIVA	GSM404093.CEL	normal	25
GSE16134	NORMAL_GINGIVA	GSM404096.CEL	normal	25
GSE16134	NORMAL_GINGIVA	GSM404099.CEL	normal	25
GSE44765	NORMAL_HAIR_FOLLICLE_STEM_CELLS	GSM1090232_DP1.CEL	normal	18
GSE44765	NORMAL_HAIR_FOLLICLE_STEM_CELLS	GSM1090233_DP2.CEL	normal	18
GSE44765	NORMAL_HAIR_FOLLICLE_STEM_CELLS	GSM1090234_DP3.CEL	normal	18
GSE44765	NORMAL_HAIR_FOLLICLE_STEM_CELLS	GSM1090235_DP4.CEL	normal	18
GSE44765	NORMAL_HAIR_FOLLICLE_STEM_CELLS	GSM1090236_DP5.CEL	normal	18
GSE44765	NORMAL_HAIR_FOLLICLE_STEM_CELLS	GSM1090237_DP6.CEL	normal	18
GSE44765	NORMAL_HAIR_FOLLICLE_STEM_CELLS	GSM1090238_DP7.CEL	normal	18
GSE44765	NORMAL_HAIR_FOLLICLE_STEM_CELLS	GSM1090239_DP8.CEL	normal	18
GSE44765	NORMAL_HAIR_FOLLICLE_STEM_CELLS	GSM1090240_DP9.CEL	normal	18
GSE44765	NORMAL_HAIR_FOLLICLE_STEM_CELLS	GSM1090241_DP10.CEL	normal	18
GSE44765	NORMAL_HAIR_FOLLICLE_STEM_CELLS	GSM1090242_DP11.CEL	normal	18
GSE44765	NORMAL_HAIR_FOLLICLE_STEM_CELLS	GSM1090243_DP12.CEL	normal	18
GSE44765	NORMAL_HAIR_FOLLICLE_STEM_CELLS	GSM1090244_DP13.CEL	normal	18
GSE44765	NORMAL_HAIR_FOLLICLE_STEM_CELLS	GSM1090245_DP14.CEL	normal	18
GSE44765	NORMAL_HAIR_FOLLICLE_STEM_CELLS	GSM1090246_DP15.CEL	normal	18
GSE44765	NORMAL_HAIR_FOLLICLE_STEM_CELLS	GSM1090247_DP16.CEL	normal	18
GSE44765	NORMAL_HAIR_FOLLICLE_STEM_CELLS	GSM1090248_DP17.CEL	normal	18
GSE44765	NORMAL_HAIR_FOLLICLE_STEM_CELLS	GSM1090249_DP18.CEL	normal	18
GSE18676	NORMAL_HEART	GSM463925.CEL	normal	10
GSE43346	NORMAL_HEART	GSM1060734_Heart_U133p2.CEL	normal	10
GSE7307	NORMAL_HEART	GSM175814.CEL	normal	10
GSE7307	NORMAL_HEART	GSM175815.CEL	normal	10
GSE7307	NORMAL_HEART	GSM175816.CEL	normal	10
GSE7307	NORMAL_HEART	GSM175817.CEL	normal	10
GSE7307	NORMAL_HEART	GSM175818.CEL	normal	10
GSE7307	NORMAL_HEART	GSM175819.CEL	normal	10
GSE7307	NORMAL_HEART	GSM175935.CEL	normal	10
GSE7307	NORMAL_HEART	GSM176435.CEL	normal	10
GSE19429	NORMAL_HEMATOPOIETIC_STEM_CELLS	GSM483480.CEL	normal	9
GSE19429	NORMAL_HEMATOPOIETIC_STEM_CELLS	GSM483481.CEL	normal	9
GSE19429	NORMAL_HEMATOPOIETIC_STEM_CELLS	GSM483482.CEL	normal	9
GSE19429	NORMAL_HEMATOPOIETIC_STEM_CELLS	GSM483483.CEL	normal	9
GSE19429	NORMAL_HEMATOPOIETIC_STEM_CELLS	GSM483484.CEL	normal	9
GSE19429	NORMAL_HEMATOPOIETIC_STEM_CELLS	GSM483485.CEL	normal	9
GSE19429	NORMAL_HEMATOPOIETIC_STEM_CELLS	GSM483486.CEL	normal	9
GSE19429	NORMAL_HEMATOPOIETIC_STEM_CELLS	GSM483490.CEL	normal	9
GSE19429	NORMAL_HEMATOPOIETIC_STEM_CELLS	GSM483491.CEL	normal	9
GSE11151	NORMAL_KIDNEY	GSM281314.CEL	normal	14
GSE11151	NORMAL_KIDNEY	GSM281315.CEL	normal	14
GSE11151	NORMAL_KIDNEY	GSM281316.CEL	normal	14
GSE18676	NORMAL_KIDNEY	GSM463926.CEL	normal	14
GSE43346	NORMAL_KIDNEY	GSM1060744_Kidney_U133p2.CEL	normal	14
GSE7307	NORMAL_KIDNEY	GSM175911.CEL	normal	14
GSE7307	NORMAL_KIDNEY	GSM176321.CEL	normal	14
GSE7307	NORMAL_KIDNEY	GSM176322.CEL	normal	14
GSE7307	NORMAL_KIDNEY	GSM176323.CEL	normal	14
GSE7307	NORMAL_KIDNEY	GSM176324.CEL	normal	14
GSE7307	NORMAL_KIDNEY	GSM176424.CEL	normal	14
GSE7307	NORMAL_KIDNEY	GSM176425.CEL	normal	14
GSE7307	NORMAL_KIDNEY	GSM176426.CEL	normal	14
GSE7307	NORMAL_KIDNEY	GSM176427.CEL	normal	14
GSE40231	NORMAL_LIVER	GSM988660_STAGE_10_LIVER.CEL	normal	22
GSE40231	NORMAL_LIVER	GSM988663_STAGE_11_LIVER.CEL	normal	22
GSE40231	NORMAL_LIVER	GSM988666_STAGE_12_LIVER.CEL	normal	22
GSE40231	NORMAL_LIVER	GSM988669_STAGE_13_LIVER.CEL	normal	22
GSE40231	NORMAL_LIVER	GSM988672_STAGE_14_LIVER.CEL	normal	22
GSE40231	NORMAL_LIVER	GSM988677_STAGE_15_LIVER.CEL	normal	22
GSE40231	NORMAL_LIVER	GSM988682_STAGE_16_LIVER.CEL	normal	22
GSE40231	NORMAL_LIVER	GSM988687_STAGE_17_LIVER.CEL	normal	22
GSE40231	NORMAL_LIVER	GSM988692_STAGE_18_LIVER.CEL	normal	22
GSE40231	NORMAL_LIVER	GSM988697_STAGE_19_LIVER.CEL	normal	22
GSE40231	NORMAL_LIVER	GSM988702_STAGE_2_LIVER.CEL	normal	22
GSE40231	NORMAL_LIVER	GSM988710_STAGE_21_LIVER.CEL	normal	22
GSE40231	NORMAL_LIVER	GSM988715_STAGE_22_LIVER.CEL	normal	22
GSE40231	NORMAL_LIVER	GSM988720_STAGE_23_LIVER.CEL	normal	22
GSE40231	NORMAL_LIVER	GSM988725_STAGE_24_LIVER.CEL	normal	22
GSE40231	NORMAL_LIVER	GSM988730_STAGE_25_LIVER.CEL	normal	22
GSE40231	NORMAL_LIVER	GSM988735_STAGE_26_LIVER.CEL	normal	22
GSE40231	NORMAL_LIVER	GSM988740_STAGE_27_LIVER.CEL	normal	22
GSE40231	NORMAL_LIVER	GSM988745_STAGE_28_LIVER.CEL	normal	22
GSE40231	NORMAL_LIVER	GSM988750_STAGE_29_LIVER.CEL	normal	22
GSE40231	NORMAL_LIVER	GSM988758_STAGE_30_LIVER.CEL	normal	22
GSE40231	NORMAL_LIVER	GSM988761_STAGE_31_LIVER.CEL	normal	22
GSE40791	NORMAL_LUNG	GSM1001510_1038B.cel	normal	25
GSE40791	NORMAL_LUNG	GSM1001511_1076B.cel	normal	25
GSE40791	NORMAL_LUNG	GSM1001512_1078B.cel	normal	25
GSE40791	NORMAL_LUNG	GSM1001513_1466B.cel	normal	25
GSE40791	NORMAL_LUNG	GSM1001514_1607B.cel	normal	25
GSE40791	NORMAL_LUNG	GSM1001515_18B.cel	normal	25
GSE40791	NORMAL_LUNG	GSM1001516_2027B.cel	normal	25
GSE40791	NORMAL_LUNG	GSM1001517_239B.cel	normal	25
GSE40791	NORMAL_LUNG	GSM1001518_868B.cel	normal	25
GSE40791	NORMAL_LUNG	GSM1001519_938B.cel	normal	25
GSE40791	NORMAL_LUNG	GSM1001520_Wig070-HG-U133_Plus2.cel	normal	25
GSE40791	NORMAL_LUNG	GSM1001521_Wig071-HG-U133_Plus2.cel	normal	25
GSE40791	NORMAL_LUNG	GSM1001522_Wig072-HG-U133_Plus2.cel	normal	25
GSE40791	NORMAL_LUNG	GSM1001523_Wig073-HG-U133_Plus2.cel	normal	25
GSE40791	NORMAL_LUNG	GSM1001524_Wig074-HG-U133_Plus2.cel	normal	25
GSE40791	NORMAL_LUNG	GSM1001525_Wig091-HG-U133Plus2.cel	normal	25
GSE40791	NORMAL_LUNG	GSM1001526_Wig093-HG-U133Plus2.cel	normal	25
GSE40791	NORMAL_LUNG	GSM1001527_Wig094-HG-U133Plus2.cel	normal	25
GSE40791	NORMAL_LUNG	GSM1001528_Wig095-HG-U133Plus2.cel	normal	25
GSE40791	NORMAL_LUNG	GSM1001529_Wig096-HG-U133Plus2.cel	normal	25
GSE40791	NORMAL_LUNG	GSM1001530_Wig097-HG-U133Plus2.cel	normal	25
GSE40791	NORMAL_LUNG	GSM1001531_Wig098-HG-U133Plus2.cel	normal	25
GSE40791	NORMAL_LUNG	GSM1001532_Wig100-HG-U133Plus2.cel	normal	25
GSE40791	NORMAL_LUNG	GSM1001533_Wig105-HG-U133Plus2.cel	normal	25
GSE40791	NORMAL_LUNG	GSM1001534_Wig106-HG-U133Plus2.cel	normal	25
GSE43346	NORMAL_LYMPH_NODE	GSM1060755_Lymph_node_U133p2.CEL	normal	5
GSE7307	NORMAL_LYMPH_NODE	GSM176431.CEL	normal	5
GSE7307	NORMAL_LYMPH_NODE	GSM176432.CEL	normal	5
GSE7307	NORMAL_LYMPH_NODE	GSM176433.CEL	normal	5
GSE7307	NORMAL_LYMPH_NODE	GSM176434.CEL	normal	5
GSE2125	NORMAL_MACROPHAGES	GSM38354.CEL	normal	30
GSE2125	NORMAL_MACROPHAGES	GSM38355.CEL	normal	30
GSE2125	NORMAL_MACROPHAGES	GSM38356.CEL	normal	30
GSE2125	NORMAL_MACROPHAGES	GSM38357.CEL	normal	30
GSE2125	NORMAL_MACROPHAGES	GSM38359.CEL	normal	30
GSE2125	NORMAL_MACROPHAGES	GSM38360.CEL	normal	30
GSE2125	NORMAL_MACROPHAGES	GSM38361.CEL	normal	30
GSE2125	NORMAL_MACROPHAGES	GSM38362.CEL	normal	30
GSE2125	NORMAL_MACROPHAGES	GSM38363.CEL	normal	30
GSE2125	NORMAL_MACROPHAGES	GSM38364.CEL	normal	30
GSE2125	NORMAL_MACROPHAGES	GSM38365.CEL	normal	30
GSE2125	NORMAL_MACROPHAGES	GSM38366.CEL	normal	30
GSE2125	NORMAL_MACROPHAGES	GSM38367.CEL	normal	30
GSE2125	NORMAL_MACROPHAGES	GSM38368.CEL	normal	30
GSE2125	NORMAL_MACROPHAGES	GSM38369.CEL	normal	30
GSE2125	NORMAL_MACROPHAGES	GSM38370.CEL	normal	30
GSE2125	NORMAL_MACROPHAGES	GSM38371.CEL	normal	30
GSE2125	NORMAL_MACROPHAGES	GSM38372.CEL	normal	30
GSE2125	NORMAL_MACROPHAGES	GSM38373.CEL	normal	30
GSE2125	NORMAL_MACROPHAGES	GSM38374.CEL	normal	30
GSE2125	NORMAL_MACROPHAGES	GSM38375.CEL	normal	30
GSE2125	NORMAL_MACROPHAGES	GSM38376.CEL	normal	30
GSE2125	NORMAL_MACROPHAGES	GSM38377.CEL	normal	30
GSE2125	NORMAL_MACROPHAGES	GSM38378.CEL	normal	30
GSE2125	NORMAL_MACROPHAGES	GSM38379.CEL	normal	30
GSE2125	NORMAL_MACROPHAGES	GSM38380.CEL	normal	30
GSE2125	NORMAL_MACROPHAGES	GSM38381.CEL	normal	30
GSE2125	NORMAL_MACROPHAGES	GSM38386.CEL	normal	30
GSE2125	NORMAL_MACROPHAGES	GSM38388.CEL	normal	30
GSE43346	NORMAL_MACROPHAGES	GSM1060761_Macrophage_U133p2.CEL	normal	30
GSE7158	NORMAL_MONOCYTES	GSM172405.CEL	normal	25
GSE7158	NORMAL_MONOCYTES	GSM172406.CEL	normal	25
GSE7158	NORMAL_MONOCYTES	GSM172407.CEL	normal	25
GSE7158	NORMAL_MONOCYTES	GSM172408.CEL	normal	25
GSE7158	NORMAL_MONOCYTES	GSM172409.CEL	normal	25
GSE7158	NORMAL_MONOCYTES	GSM172410.CEL	normal	25
GSE7158	NORMAL_MONOCYTES	GSM172411.CEL	normal	25
GSE7158	NORMAL_MONOCYTES	GSM172412.CEL	normal	25
GSE7158	NORMAL_MONOCYTES	GSM172413.CEL	normal	25
GSE7158	NORMAL_MONOCYTES	GSM172414.CEL	normal	25
GSE7158	NORMAL_MONOCYTES	GSM172415.CEL	normal	25
GSE7158	NORMAL_MONOCYTES	GSM172416.CEL	normal	25
GSE7158	NORMAL_MONOCYTES	GSM172417.CEL	normal	25
GSE7158	NORMAL_MONOCYTES	GSM172419.CEL	normal	25
GSE7158	NORMAL_MONOCYTES	GSM172420.CEL	normal	25
GSE7158	NORMAL_MONOCYTES	GSM172421.CEL	normal	25
GSE7158	NORMAL_MONOCYTES	GSM172422.CEL	normal	25
GSE7158	NORMAL_MONOCYTES	GSM172423.CEL	normal	25
GSE7158	NORMAL_MONOCYTES	GSM172424.CEL	normal	25
GSE7158	NORMAL_MONOCYTES	GSM172425.CEL	normal	25
GSE7158	NORMAL_MONOCYTES	GSM172426.CEL	normal	25
GSE7158	NORMAL_MONOCYTES	GSM172427.CEL	normal	25
GSE7158	NORMAL_MONOCYTES	GSM172428.CEL	normal	25
GSE7158	NORMAL_MONOCYTES	GSM172429.CEL	normal	25
GSE7158	NORMAL_MONOCYTES	GSM172430.CEL	normal	25
GSE53223	NORMAL_NEVUS	GSM1287900_1_mole_1-w_HGU133_plus_2.0_071409_2.CEL	normal	12
GSE53223	NORMAL_NEVUS	GSM1287901_2_mole_2-w_HGU133_plus_2.0_071409.CEL	normal	12
GSE53223	NORMAL_NEVUS	GSM1287902_H15_HGU133_plus_2.0_Hiroshi_111910.CEL	normal	12
GSE53223	NORMAL_NEVUS	GSM1287903_H59_HGU133_plus_2.0_Hiroshi_072611.CEL	normal	12
GSE53223	NORMAL_NEVUS	GSM1287904_H60_HGU133_plus_2.0_Hiroshi_072611.CEL	normal	12
GSE53223	NORMAL_NEVUS	GSM1287905_H17_HGU133_plus_2.0_Hiroshi_111910.CEL	normal	12
GSE53223	NORMAL_NEVUS	GSM1287906_H18_HGU133_plus_2.0_Hiroshi_111910.CEL	normal	12
GSE53223	NORMAL_NEVUS	GSM1287907_H19_HGU133_plus_2.0_Hiroshi_111910.CEL	normal	12
GSE53223	NORMAL_NEVUS	GSM1287908_H21_HGU133_plus_2.0_Hiroshi_111910.CEL	normal	12
GSE53223	NORMAL_NEVUS	GSM1287909_H23_HGU133_plus_2.0_Hiroshi_111910.CEL	normal	12
GSE53223	NORMAL_NEVUS	GSM1287910_H67_HGU133_plus_2.0_Hiroshi_072611.CEL	normal	12
GSE53223	NORMAL_NEVUS	GSM1287911_H69_HGU133_plus_2.0_Hiroshi_072611.CEL	normal	12
GSE20986	NORMAL_OCULAR_ENDOTHELIUM	GSM524662.CEL	normal	8
GSE20986	NORMAL_OCULAR_ENDOTHELIUM	GSM524663.CEL	normal	8
GSE20986	NORMAL_OCULAR_ENDOTHELIUM	GSM524664.CEL	normal	8
GSE20986	NORMAL_OCULAR_ENDOTHELIUM	GSM524666.CEL	normal	8
GSE20986	NORMAL_OCULAR_ENDOTHELIUM	GSM524667.CEL	normal	8
GSE20986	NORMAL_OCULAR_ENDOTHELIUM	GSM524668.CEL	normal	8
GSE20986	NORMAL_OCULAR_ENDOTHELIUM	GSM524669.CEL	normal	8
GSE20986	NORMAL_OCULAR_ENDOTHELIUM	GSM524670.CEL	normal	8
GSE30784	NORMAL_ORAL_MUCOSA	GSM764916.CEL	normal	25
GSE30784	NORMAL_ORAL_MUCOSA	GSM764917.CEL	normal	25
GSE30784	NORMAL_ORAL_MUCOSA	GSM764918.CEL	normal	25
GSE30784	NORMAL_ORAL_MUCOSA	GSM764919.CEL	normal	25
GSE30784	NORMAL_ORAL_MUCOSA	GSM764920.CEL	normal	25
GSE30784	NORMAL_ORAL_MUCOSA	GSM764921.CEL	normal	25
GSE30784	NORMAL_ORAL_MUCOSA	GSM764922.CEL	normal	25
GSE30784	NORMAL_ORAL_MUCOSA	GSM764923.CEL	normal	25
GSE30784	NORMAL_ORAL_MUCOSA	GSM764924.CEL	normal	25
GSE30784	NORMAL_ORAL_MUCOSA	GSM764925.CEL	normal	25
GSE30784	NORMAL_ORAL_MUCOSA	GSM764926.CEL	normal	25
GSE30784	NORMAL_ORAL_MUCOSA	GSM764927.CEL	normal	25
GSE30784	NORMAL_ORAL_MUCOSA	GSM764928.CEL	normal	25
GSE30784	NORMAL_ORAL_MUCOSA	GSM764929.CEL	normal	25
GSE30784	NORMAL_ORAL_MUCOSA	GSM764930.CEL	normal	25
GSE30784	NORMAL_ORAL_MUCOSA	GSM764931.CEL	normal	25
GSE30784	NORMAL_ORAL_MUCOSA	GSM764932.CEL	normal	25
GSE30784	NORMAL_ORAL_MUCOSA	GSM764933.CEL	normal	25
GSE30784	NORMAL_ORAL_MUCOSA	GSM764934.CEL	normal	25
GSE30784	NORMAL_ORAL_MUCOSA	GSM764935.CEL	normal	25
GSE30784	NORMAL_ORAL_MUCOSA	GSM764936.CEL	normal	25
GSE30784	NORMAL_ORAL_MUCOSA	GSM764937.CEL	normal	25
GSE30784	NORMAL_ORAL_MUCOSA	GSM764938.CEL	normal	25
GSE30784	NORMAL_ORAL_MUCOSA	GSM764939.CEL	normal	25
GSE30784	NORMAL_ORAL_MUCOSA	GSM764940.CEL	normal	25
GSE18520	NORMAL_OVARY	GSM462644.CEL	normal	13
GSE18520	NORMAL_OVARY	GSM462647.CEL	normal	13
GSE18520	NORMAL_OVARY	GSM462648.CEL	normal	13
GSE18520	NORMAL_OVARY	GSM462649.CEL	normal	13
GSE18520	NORMAL_OVARY	GSM462650.CEL	normal	13
GSE18520	NORMAL_OVARY	GSM462651.CEL	normal	13
GSE18520	NORMAL_OVARY	GSM462652.CEL	normal	13
GSE43346	NORMAL_OVARY	GSM1060767_Ovary_U133p2.CEL	normal	13
GSE7307	NORMAL_OVARY	GSM175789.CEL	normal	13
GSE7307	NORMAL_OVARY	GSM176131.CEL	normal	13
GSE7307	NORMAL_OVARY	GSM176136.CEL	normal	13
GSE7307	NORMAL_OVARY	GSM176237.CEL	normal	13
GSE7307	NORMAL_OVARY	GSM176318.CEL	normal	13
GSE18676	NORMAL_PANCREAS	GSM463929.CEL	normal	4
GSE22780	NORMAL_PANCREAS	GSM563315.CEL	normal	4
GSE43346	NORMAL_PANCREAS	GSM1060741_Pancreas_U133p2.CEL	normal	4
GSE7307	NORMAL_PANCREAS	GSM175950.CEL	normal	4
GSE7307	NORMAL_PENIS	GSM175881.CEL	normal	6
GSE7307	NORMAL_PENIS	GSM176270.CEL	normal	6
GSE7307	NORMAL_PENIS	GSM176271.CEL	normal	6
GSE7307	NORMAL_PENIS	GSM176272.CEL	normal	6
GSE7307	NORMAL_PENIS	GSM176273.CEL	normal	6
GSE7307	NORMAL_PENIS	GSM176274.CEL	normal	6
GSE7307	NORMAL_PHARYNGEAL_MUCOSA	GSM175991.CEL	normal	4
GSE7307	NORMAL_PHARYNGEAL_MUCOSA	GSM175992.CEL	normal	4
GSE7307	NORMAL_PHARYNGEAL_MUCOSA	GSM176013.CEL	normal	4
GSE7307	NORMAL_PHARYNGEAL_MUCOSA	GSM176025.CEL	normal	4
GSE43346	NORMAL_PROSTATE	GSM1060763_Prostate_U133p2.CEL	normal	14
GSE7307	NORMAL_PROSTATE	GSM175923.CEL	normal	14
GSE7307	NORMAL_PROSTATE	GSM175924.CEL	normal	14
GSE7307	NORMAL_PROSTATE	GSM175925.CEL	normal	14
GSE7307	NORMAL_PROSTATE	GSM175926.CEL	normal	14
GSE7307	NORMAL_PROSTATE	GSM175927.CEL	normal	14
GSE7307	NORMAL_PROSTATE	GSM175928.CEL	normal	14
GSE7307	NORMAL_PROSTATE	GSM175938.CEL	normal	14
GSE7307	NORMAL_PROSTATE	GSM175955.CEL	normal	14
GSE7307	NORMAL_PROSTATE	GSM176277.CEL	normal	14
GSE7307	NORMAL_PROSTATE	GSM176278.CEL	normal	14
GSE7307	NORMAL_PROSTATE	GSM176325.CEL	normal	14
GSE7307	NORMAL_PROSTATE	GSM176326.CEL	normal	14
GSE7307	NORMAL_PROSTATE	GSM176327.CEL	normal	14
GSE12621	NORMAL_RETINA	GSM315989.CEL	normal	20
GSE12621	NORMAL_RETINA	GSM315990.CEL	normal	20
GSE12621	NORMAL_RETINA	GSM315991.CEL	normal	20
GSE12621	NORMAL_RETINA	GSM315992.CEL	normal	20
GSE12621	NORMAL_RETINA	GSM315993.CEL	normal	20
GSE12621	NORMAL_RETINA	GSM315994.CEL	normal	20
GSE28133	NORMAL_RETINA	GSM697014.CEL	normal	20
GSE28133	NORMAL_RETINA	GSM697015.CEL	normal	20
GSE28133	NORMAL_RETINA	GSM697016.CEL	normal	20
GSE28133	NORMAL_RETINA	GSM697017.CEL	normal	20
GSE28133	NORMAL_RETINA	GSM697018.CEL	normal	20
GSE28133	NORMAL_RETINA	GSM697020.CEL	normal	20
GSE28133	NORMAL_RETINA	GSM697023.CEL	normal	20
GSE28133	NORMAL_RETINA	GSM697024.CEL	normal	20
GSE28133	NORMAL_RETINA	GSM697025.CEL	normal	20
GSE28133	NORMAL_RETINA	GSM697026.CEL	normal	20
GSE28133	NORMAL_RETINA	GSM697027.CEL	normal	20
GSE28133	NORMAL_RETINA	GSM697028.CEL	normal	20
GSE28133	NORMAL_RETINA	GSM697030.CEL	normal	20
GSE28133	NORMAL_RETINA	GSM697032.CEL	normal	20
GSE18676	NORMAL_SALIVARY_GLAND	GSM463931.CEL	normal	11
GSE40611	NORMAL_SALIVARY_GLAND	GSM997859_CT-12.CEL	normal	11
GSE40611	NORMAL_SALIVARY_GLAND	GSM997860_CT-13.CEL	normal	11
GSE40611	NORMAL_SALIVARY_GLAND	GSM997861_CT-14.CEL	normal	11
GSE40611	NORMAL_SALIVARY_GLAND	GSM997862_CT-15.CEL	normal	11
GSE40611	NORMAL_SALIVARY_GLAND	GSM997865_CT18.CEL	normal	11
GSE7307	NORMAL_SALIVARY_GLAND	GSM175939.CEL	normal	11
GSE7307	NORMAL_SALIVARY_GLAND	GSM176414.CEL	normal	11
GSE7307	NORMAL_SALIVARY_GLAND	GSM176415.CEL	normal	11
GSE7307	NORMAL_SALIVARY_GLAND	GSM176416.CEL	normal	11
GSE7307	NORMAL_SALIVARY_GLAND	GSM176417.CEL	normal	11
GSE40231	NORMAL_SKELETAL_MUSCLE	GSM988658_STAGE_1_SKLM.CEL	normal	14
GSE40231	NORMAL_SKELETAL_MUSCLE	GSM988661_STAGE_10_SKLM.CEL	normal	14
GSE40231	NORMAL_SKELETAL_MUSCLE	GSM988664_STAGE_11_SKLM.CEL	normal	14
GSE40231	NORMAL_SKELETAL_MUSCLE	GSM988667_STAGE_12_SKLM.CEL	normal	14
GSE40231	NORMAL_SKELETAL_MUSCLE	GSM988670_STAGE_13_SKLM.CEL	normal	14
GSE40231	NORMAL_SKELETAL_MUSCLE	GSM988679_STAGE_15_SKLM.CEL	normal	14
GSE40231	NORMAL_SKELETAL_MUSCLE	GSM988684_STAGE_16_SKLM.CEL	normal	14
GSE40231	NORMAL_SKELETAL_MUSCLE	GSM988694_STAGE_18_SKLM.CEL	normal	14
GSE40231	NORMAL_SKELETAL_MUSCLE	GSM988703_STAGE_2_SKLM.CEL	normal	14
GSE40231	NORMAL_SKELETAL_MUSCLE	GSM988717_STAGE_22_SKLM.CEL	normal	14
GSE40231	NORMAL_SKELETAL_MUSCLE	GSM988727_STAGE_24_SKLM.CEL	normal	14
GSE40231	NORMAL_SKELETAL_MUSCLE	GSM988742_STAGE_27_SKLM.CEL	normal	14
GSE40231	NORMAL_SKELETAL_MUSCLE	GSM988747_STAGE_28_SKLM.CEL	normal	14
GSE40231	NORMAL_SKELETAL_MUSCLE	GSM988752_STAGE_29_SKLM.CEL	normal	14
GSE13355	NORMAL_SKIN	GSM337197.CEL	normal	25
GSE13355	NORMAL_SKIN	GSM337198.CEL	normal	25
GSE13355	NORMAL_SKIN	GSM337199.CEL	normal	25
GSE13355	NORMAL_SKIN	GSM337200.CEL	normal	25
GSE13355	NORMAL_SKIN	GSM337201.CEL	normal	25
GSE13355	NORMAL_SKIN	GSM337202.CEL	normal	25
GSE13355	NORMAL_SKIN	GSM337203.CEL	normal	25
GSE13355	NORMAL_SKIN	GSM337204.CEL	normal	25
GSE13355	NORMAL_SKIN	GSM337205.CEL	normal	25
GSE13355	NORMAL_SKIN	GSM337206.CEL	normal	25
GSE13355	NORMAL_SKIN	GSM337207.CEL	normal	25
GSE13355	NORMAL_SKIN	GSM337208.CEL	normal	25
GSE13355	NORMAL_SKIN	GSM337209.CEL	normal	25
GSE13355	NORMAL_SKIN	GSM337210.CEL	normal	25
GSE13355	NORMAL_SKIN	GSM337211.CEL	normal	25
GSE13355	NORMAL_SKIN	GSM337212.CEL	normal	25
GSE13355	NORMAL_SKIN	GSM337213.CEL	normal	25
GSE13355	NORMAL_SKIN	GSM337214.CEL	normal	25
GSE13355	NORMAL_SKIN	GSM337215.CEL	normal	25
GSE13355	NORMAL_SKIN	GSM337216.CEL	normal	25
GSE13355	NORMAL_SKIN	GSM337217.CEL	normal	25
GSE13355	NORMAL_SKIN	GSM337218.CEL	normal	25
GSE13355	NORMAL_SKIN	GSM337219.CEL	normal	25
GSE13355	NORMAL_SKIN	GSM337220.CEL	normal	25
GSE13355	NORMAL_SKIN	GSM337221.CEL	normal	25
GSE18676	NORMAL_SMALL_INTESTINE	GSM463933.CEL	normal	20
GSE43346	NORMAL_SMALL_INTESTINE	GSM1060739_Small_intestine_U133p2.CEL	normal	20
GSE63626	NORMAL_SMALL_INTESTINE	GSM1554143_DuSMFs3.CEL	normal	20
GSE63626	NORMAL_SMALL_INTESTINE	GSM1554144_DuSMFs4.CEL	normal	20
GSE63626	NORMAL_SMALL_INTESTINE	GSM1554145_DuSMFs5.CEL	normal	20
GSE63626	NORMAL_SMALL_INTESTINE	GSM1554146_DuSSFs3.CEL	normal	20
GSE63626	NORMAL_SMALL_INTESTINE	GSM1554147_DuSSFs4.CEL	normal	20
GSE63626	NORMAL_SMALL_INTESTINE	GSM1554148_DuSSFs5.CEL	normal	20
GSE63626	NORMAL_SMALL_INTESTINE	GSM1554160_ILSMFs1.CEL	normal	20
GSE63626	NORMAL_SMALL_INTESTINE	GSM1554161_ILSMFs3.CEL	normal	20
GSE63626	NORMAL_SMALL_INTESTINE	GSM1554162_ILSMFs5.CEL	normal	20
GSE63626	NORMAL_SMALL_INTESTINE	GSM1554163_ILSSFs1.CEL	normal	20
GSE63626	NORMAL_SMALL_INTESTINE	GSM1554164_ILSSFs3.CEL	normal	20
GSE63626	NORMAL_SMALL_INTESTINE	GSM1554165_ILSSFs5.CEL	normal	20
GSE7307	NORMAL_SMALL_INTESTINE	GSM175908.CEL	normal	20
GSE7307	NORMAL_SMALL_INTESTINE	GSM175947.CEL	normal	20
GSE7307	NORMAL_SMALL_INTESTINE	GSM175949.CEL	normal	20
GSE7307	NORMAL_SMALL_INTESTINE	GSM175982.CEL	normal	20
GSE7307	NORMAL_SMALL_INTESTINE	GSM176265.CEL	normal	20
GSE7307	NORMAL_SMALL_INTESTINE	GSM176266.CEL	normal	20
GSE7307	NORMAL_SPINAL_CORD	GSM175865.CEL	normal	9
GSE7307	NORMAL_SPINAL_CORD	GSM175866.CEL	normal	9
GSE7307	NORMAL_SPINAL_CORD	GSM175867.CEL	normal	9
GSE7307	NORMAL_SPINAL_CORD	GSM175868.CEL	normal	9
GSE7307	NORMAL_SPINAL_CORD	GSM175936.CEL	normal	9
GSE7307	NORMAL_SPINAL_CORD	GSM176057.CEL	normal	9
GSE7307	NORMAL_SPINAL_CORD	GSM176074.CEL	normal	9
GSE7307	NORMAL_SPINAL_CORD	GSM176208.CEL	normal	9
GSE7307	NORMAL_SPINAL_CORD	GSM176209.CEL	normal	9
GSE18676	NORMAL_SPLEEN	GSM463935.CEL	normal	13
GSE25550	NORMAL_SPLEEN	GSM628041_hyb2184.CEL	normal	13
GSE25550	NORMAL_SPLEEN	GSM628048_hyb3203.CEL	normal	13
GSE25550	NORMAL_SPLEEN	GSM628049_hyb3204.CEL	normal	13
GSE25550	NORMAL_SPLEEN	GSM628050_hyb3205.CEL	normal	13
GSE25550	NORMAL_SPLEEN	GSM628051_hyb3206.CEL	normal	13
GSE25550	NORMAL_SPLEEN	GSM628052_hyb3207.CEL	normal	13
GSE43346	NORMAL_SPLEEN	GSM1060753_Spleen_U133p2.CEL	normal	13
GSE7307	NORMAL_SPLEEN	GSM175941.CEL	normal	13
GSE7307	NORMAL_SPLEEN	GSM176328.CEL	normal	13
GSE7307	NORMAL_SPLEEN	GSM176329.CEL	normal	13
GSE7307	NORMAL_SPLEEN	GSM176330.CEL	normal	13
GSE7307	NORMAL_SPLEEN	GSM176331.CEL	normal	13
GSE18676	NORMAL_STOMACH	GSM463936.CEL	normal	14
GSE43346	NORMAL_STOMACH	GSM1060738_Stomach_U133p2.CEL	normal	14
GSE7307	NORMAL_STOMACH	GSM175822.CEL	normal	14
GSE7307	NORMAL_STOMACH	GSM175823.CEL	normal	14
GSE7307	NORMAL_STOMACH	GSM175824.CEL	normal	14
GSE7307	NORMAL_STOMACH	GSM175943.CEL	normal	14
GSE7307	NORMAL_STOMACH	GSM176336.CEL	normal	14
GSE7307	NORMAL_STOMACH	GSM176337.CEL	normal	14
GSE7307	NORMAL_STOMACH	GSM176338.CEL	normal	14
GSE7307	NORMAL_STOMACH	GSM176339.CEL	normal	14
GSE7307	NORMAL_STOMACH	GSM176340.CEL	normal	14
GSE7307	NORMAL_STOMACH	GSM176341.CEL	normal	14
GSE7307	NORMAL_STOMACH	GSM176342.CEL	normal	14
GSE7307	NORMAL_STOMACH	GSM176343.CEL	normal	14
GSE7307	NORMAL_SYNOVIAL_MEMBRANE	GSM175810.CEL	normal	6
GSE7307	NORMAL_SYNOVIAL_MEMBRANE	GSM175811.CEL	normal	6
GSE7307	NORMAL_SYNOVIAL_MEMBRANE	GSM175812.CEL	normal	6
GSE7307	NORMAL_SYNOVIAL_MEMBRANE	GSM176290.CEL	normal	6
GSE7307	NORMAL_SYNOVIAL_MEMBRANE	GSM176291.CEL	normal	6
GSE7307	NORMAL_SYNOVIAL_MEMBRANE	GSM176292.CEL	normal	6
GSE14926	NORMAL_T_CELLS	GSM372800.CEL	normal	25
GSE14926	NORMAL_T_CELLS	GSM372801.CEL	normal	25
GSE14926	NORMAL_T_CELLS	GSM372802.CEL	normal	25
GSE14926	NORMAL_T_CELLS	GSM372803.CEL	normal	25
GSE14926	NORMAL_T_CELLS	GSM372804.CEL	normal	25
GSE14926	NORMAL_T_CELLS	GSM372805.CEL	normal	25
GSE14926	NORMAL_T_CELLS	GSM372806.CEL	normal	25
GSE14926	NORMAL_T_CELLS	GSM372807.CEL	normal	25
GSE14926	NORMAL_T_CELLS	GSM372808.CEL	normal	25
GSE14926	NORMAL_T_CELLS	GSM372809.CEL	normal	25
GSE14926	NORMAL_T_CELLS	GSM372810.CEL	normal	25
GSE14926	NORMAL_T_CELLS	GSM372811.CEL	normal	25
GSE14926	NORMAL_T_CELLS	GSM372812.CEL	normal	25
GSE14926	NORMAL_T_CELLS	GSM372813.CEL	normal	25
GSE14926	NORMAL_T_CELLS	GSM372814.CEL	normal	25
GSE14926	NORMAL_T_CELLS	GSM372815.CEL	normal	25
GSE14926	NORMAL_T_CELLS	GSM372816.CEL	normal	25
GSE14926	NORMAL_T_CELLS	GSM372817.CEL	normal	25
GSE14926	NORMAL_T_CELLS	GSM372818.CEL	normal	25
GSE6338	NORMAL_T_CELLS	GSM146182.CEL	normal	25
GSE6338	NORMAL_T_CELLS	GSM146183.CEL	normal	25
GSE6338	NORMAL_T_CELLS	GSM146184.CEL	normal	25
GSE6338	NORMAL_T_CELLS	GSM146185.CEL	normal	25
GSE6338	NORMAL_T_CELLS	GSM146186.CEL	normal	25
GSE6338	NORMAL_T_CELLS	GSM146187.CEL	normal	25
GSE25518	NORMAL_TESTES	GSM627487.CEL	normal	10
GSE25518	NORMAL_TESTES	GSM627488.CEL	normal	10
GSE25518	NORMAL_TESTES	GSM627489.CEL	normal	10
GSE25518	NORMAL_TESTES	GSM627490.CEL	normal	10
GSE43346	NORMAL_TESTES	GSM1060762_Testis_U133p2.CEL	normal	10
GSE7307	NORMAL_TESTES	GSM175942.CEL	normal	10
GSE7307	NORMAL_TESTES	GSM176113.CEL	normal	10
GSE7307	NORMAL_TESTES	GSM176275.CEL	normal	10
GSE7307	NORMAL_TESTES	GSM176422.CEL	normal	10
GSE7307	NORMAL_TESTES	GSM176423.CEL	normal	10
GSE18676	NORMAL_THYMUS	GSM463938.CEL	normal	10
GSE43346	NORMAL_THYMUS	GSM1060750_Thymus_U133p2.CEL	normal	10
GSE46170	NORMAL_THYMUS	GSM1125371_IMMU_OH_130509_ISP.CEL	normal	10
GSE46170	NORMAL_THYMUS	GSM1125379_immu_OH_290208_SP4.CEL	normal	10
GSE46170	NORMAL_THYMUS	GSM1125380_immu_OH_290208_SP8.CEL	normal	10
GSE46170	NORMAL_THYMUS	GSM1125381_immu_OH_160108_tot_thymus.CEL	normal	10
GSE46170	NORMAL_THYMUS	GSM1125382_immu_OH_290208_DN3neg.CEL	normal	10
GSE46170	NORMAL_THYMUS	GSM1125385_immu_OH_290208_DN.CEL	normal	10
GSE46170	NORMAL_THYMUS	GSM1125389_immu_OH_160108_DPtot.CEL	normal	10
GSE7307	NORMAL_THYMUS	GSM175973.CEL	normal	10
GSE33630	NORMAL_THYROID	GSM831808_1030N_Plus.CEL	normal	25
GSE33630	NORMAL_THYROID	GSM831809_103N_Plus.CEL	normal	25
GSE33630	NORMAL_THYROID	GSM831810_1053N_31_Plus.CEL	normal	25
GSE33630	NORMAL_THYROID	GSM831811_1144N_1_Plus.CEL	normal	25
GSE33630	NORMAL_THYROID	GSM831812_1175N_3_Plus.CEL	normal	25
GSE33630	NORMAL_THYROID	GSM831813_1190N_7_Plus.CEL	normal	25
GSE33630	NORMAL_THYROID	GSM831814_1208N_9_Plus.CEL	normal	25
GSE33630	NORMAL_THYROID	GSM831815_1224N_11_Plus.CEL	normal	25
GSE33630	NORMAL_THYROID	GSM831816_1243N_13_Plus.CEL	normal	25
GSE33630	NORMAL_THYROID	GSM831817_1247N_15_Plus.CEL	normal	25
GSE33630	NORMAL_THYROID	GSM831818_130N_Plus.CEL	normal	25
GSE33630	NORMAL_THYROID	GSM831819_1319N_27_Plus.CEL	normal	25
GSE33630	NORMAL_THYROID	GSM831820_1328N_17_Plus.CEL	normal	25
GSE33630	NORMAL_THYROID	GSM831821_1337N_19_Plus.CEL	normal	25
GSE33630	NORMAL_THYROID	GSM831822_1367N_21_Plus.CEL	normal	25
GSE33630	NORMAL_THYROID	GSM831823_1426N_23_Plus.CEL	normal	25
GSE33630	NORMAL_THYROID	GSM831824_144N_Plus.CEL	normal	25
GSE33630	NORMAL_THYROID	GSM831825_145N_Plus.CEL	normal	25
GSE33630	NORMAL_THYROID	GSM831826_147N_Plus.CEL	normal	25
GSE33630	NORMAL_THYROID	GSM831827_1486N_25_Plus.CEL	normal	25
GSE33630	NORMAL_THYROID	GSM831828_1502N_5_Plus.CEL	normal	25
GSE33630	NORMAL_THYROID	GSM831829_165N_Plus.CEL	normal	25
GSE33630	NORMAL_THYROID	GSM831830_242N_Plus.CEL	normal	25
GSE33630	NORMAL_THYROID	GSM831831_243N_Plus.CEL	normal	25
GSE33630	NORMAL_THYROID	GSM831832_249N_43_Plus.CEL	normal	25
GSE7307	NORMAL_TONGUE	GSM175896.CEL	normal	10
GSE7307	NORMAL_TONGUE	GSM175897.CEL	normal	10
GSE7307	NORMAL_TONGUE	GSM175898.CEL	normal	10
GSE7307	NORMAL_TONGUE	GSM175899.CEL	normal	10
GSE7307	NORMAL_TONGUE	GSM175900.CEL	normal	10
GSE7307	NORMAL_TONGUE	GSM175946.CEL	normal	10
GSE7307	NORMAL_TONGUE	GSM175953.CEL	normal	10
GSE7307	NORMAL_TONGUE	GSM176014.CEL	normal	10
GSE7307	NORMAL_TONGUE	GSM176019.CEL	normal	10
GSE7307	NORMAL_TONGUE	GSM176029.CEL	normal	10
GSE43346	NORMAL_TONSIL	GSM1060748_Tonsil_U133p2.CEL	normal	4
GSE7307	NORMAL_TONSIL	GSM175976.CEL	normal	4
GSE7307	NORMAL_TONSIL	GSM176015.CEL	normal	4
GSE7307	NORMAL_TONSIL	GSM176114.CEL	normal	4
GSE18676	NORMAL_TRACHEA	GSM463940.CEL	normal	6
GSE43346	NORMAL_TRACHEA	GSM1060751_Trachea_U133p2.CEL	normal	6
GSE7307	NORMAL_TRACHEA	GSM175944.CEL	normal	6
GSE7307	NORMAL_TRACHEA	GSM175980.CEL	normal	6
GSE7307	NORMAL_TRACHEA	GSM175981.CEL	normal	6
GSE7307	NORMAL_TRACHEA	GSM176023.CEL	normal	6
GSE7307	NORMAL_URETHRA	GSM176279.CEL	normal	5
GSE7307	NORMAL_URETHRA	GSM176280.CEL	normal	5
GSE7307	NORMAL_URETHRA	GSM176428.CEL	normal	5
GSE7307	NORMAL_URETHRA	GSM176429.CEL	normal	5
GSE7307	NORMAL_URETHRA	GSM176430.CEL	normal	5
GSE7307	NORMAL_UTERUS_ENDOMETRIUM	GSM176039.CEL	normal	23
GSE7307	NORMAL_UTERUS_ENDOMETRIUM	GSM176040.CEL	normal	23
GSE7307	NORMAL_UTERUS_ENDOMETRIUM	GSM176041.CEL	normal	23
GSE7307	NORMAL_UTERUS_ENDOMETRIUM	GSM176043.CEL	normal	23
GSE7307	NORMAL_UTERUS_ENDOMETRIUM	GSM176093.CEL	normal	23
GSE7307	NORMAL_UTERUS_ENDOMETRIUM	GSM176094.CEL	normal	23
GSE7307	NORMAL_UTERUS_ENDOMETRIUM	GSM176095.CEL	normal	23
GSE7307	NORMAL_UTERUS_ENDOMETRIUM	GSM176096.CEL	normal	23
GSE7307	NORMAL_UTERUS_ENDOMETRIUM	GSM176097.CEL	normal	23
GSE7307	NORMAL_UTERUS_ENDOMETRIUM	GSM176098.CEL	normal	23
GSE7307	NORMAL_UTERUS_ENDOMETRIUM	GSM176099.CEL	normal	23
GSE7307	NORMAL_UTERUS_ENDOMETRIUM	GSM176100.CEL	normal	23
GSE7307	NORMAL_UTERUS_ENDOMETRIUM	GSM176101.CEL	normal	23
GSE7307	NORMAL_UTERUS_ENDOMETRIUM	GSM176127.CEL	normal	23
GSE7307	NORMAL_UTERUS_ENDOMETRIUM	GSM176132.CEL	normal	23
GSE7307	NORMAL_UTERUS_ENDOMETRIUM	GSM176137.CEL	normal	23
GSE7307	NORMAL_UTERUS_ENDOMETRIUM	GSM176141.CEL	normal	23
GSE7307	NORMAL_UTERUS_ENDOMETRIUM	GSM176142.CEL	normal	23
GSE7307	NORMAL_UTERUS_ENDOMETRIUM	GSM176143.CEL	normal	23
GSE7307	NORMAL_UTERUS_ENDOMETRIUM	GSM176144.CEL	normal	23
GSE7307	NORMAL_UTERUS_ENDOMETRIUM	GSM176145.CEL	normal	23
GSE7307	NORMAL_UTERUS_ENDOMETRIUM	GSM176146.CEL	normal	23
GSE7307	NORMAL_UTERUS_ENDOMETRIUM	GSM176319.CEL	normal	23
GSE7307	NORMAL_UTERUS_MYOMETRIUM	GSM176102.CEL	normal	22
GSE7307	NORMAL_UTERUS_MYOMETRIUM	GSM176104.CEL	normal	22
GSE7307	NORMAL_UTERUS_MYOMETRIUM	GSM176106.CEL	normal	22
GSE7307	NORMAL_UTERUS_MYOMETRIUM	GSM176108.CEL	normal	22
GSE7307	NORMAL_UTERUS_MYOMETRIUM	GSM176110.CEL	normal	22
GSE7307	NORMAL_UTERUS_MYOMETRIUM	GSM176128.CEL	normal	22
GSE7307	NORMAL_UTERUS_MYOMETRIUM	GSM176133.CEL	normal	22
GSE7307	NORMAL_UTERUS_MYOMETRIUM	GSM176138.CEL	normal	22
GSE7307	NORMAL_UTERUS_MYOMETRIUM	GSM176228.CEL	normal	22
GSE7307	NORMAL_UTERUS_MYOMETRIUM	GSM176230.CEL	normal	22
GSE7307	NORMAL_UTERUS_MYOMETRIUM	GSM176243.CEL	normal	22
GSE7307	NORMAL_UTERUS_MYOMETRIUM	GSM176245.CEL	normal	22
GSE7307	NORMAL_UTERUS_MYOMETRIUM	GSM176247.CEL	normal	22
GSE7307	NORMAL_UTERUS_MYOMETRIUM	GSM176249.CEL	normal	22
GSE7307	NORMAL_UTERUS_MYOMETRIUM	GSM176251.CEL	normal	22
GSE7307	NORMAL_UTERUS_MYOMETRIUM	GSM176253.CEL	normal	22
GSE7307	NORMAL_UTERUS_MYOMETRIUM	GSM176254.CEL	normal	22
GSE7307	NORMAL_UTERUS_MYOMETRIUM	GSM176256.CEL	normal	22
GSE7307	NORMAL_UTERUS_MYOMETRIUM	GSM176258.CEL	normal	22
GSE7307	NORMAL_UTERUS_MYOMETRIUM	GSM176260.CEL	normal	22
GSE7307	NORMAL_UTERUS_MYOMETRIUM	GSM176262.CEL	normal	22
GSE7307	NORMAL_UTERUS_MYOMETRIUM	GSM176320.CEL	normal	22
GSE7307	NORMAL_VAGINA	GSM175878.CEL	normal	4
GSE7307	NORMAL_VAGINA	GSM176129.CEL	normal	4
GSE7307	NORMAL_VAGINA	GSM176134.CEL	normal	4
GSE7307	NORMAL_VAGINA	GSM176139.CEL	normal	4
GSE43346	NORMAL_VEIN	GSM1060757_Vein_U133p2.CEL	normal	7
GSE7307	NORMAL_VEIN	GSM175879.CEL	normal	7
GSE7307	NORMAL_VEIN	GSM175880.CEL	normal	7
GSE7307	NORMAL_VEIN	GSM176011.CEL	normal	7
GSE7307	NORMAL_VEIN	GSM176038.CEL	normal	7
GSE7307	NORMAL_VEIN	GSM176298.CEL	normal	7
GSE7307	NORMAL_VEIN	GSM176299.CEL	normal	7
GSE43346	NORMAL_VESSELS_ARTERY	GSM1060756_Artery_U133p2.CEL	normal	8
GSE7307	NORMAL_VESSELS_ARTERY	GSM175820.CEL	normal	8
GSE7307	NORMAL_VESSELS_ARTERY	GSM175821.CEL	normal	8
GSE7307	NORMAL_VESSELS_ARTERY	GSM176016.CEL	normal	8
GSE7307	NORMAL_VESSELS_ARTERY	GSM176112.CEL	normal	8
GSE7307	NORMAL_VESSELS_ARTERY	GSM176115.CEL	normal	8
GSE7307	NORMAL_VESSELS_ARTERY	GSM176263.CEL	normal	8
GSE7307	NORMAL_VESSELS_ARTERY	GSM176264.CEL	normal	8
